# Supplementary material for: New Evidence of Tiger Subspecies Differentiation and Environmental Adaptation: Comparison of the Whole Genomes of the Amur Tiger and the South China Tiger
Source: Animals (Basel). 2022 Jul 16;12(14):1817. doi: 10.3390/ani12141817 (PMC9312029; doi:10.3390/ani12141817)
Supplement: Supplementary file 1 [file animals-12-01817-s001.zip]

Archive with 2 entries (2 files):
- Supplementary Materials.pdf
- Supplementary Tableú¿S1-S19ú⌐.xlsx
