# Supplementary material for: New Evidence of Tiger Subspecies Differentiation and Environmental Adaptation: Comparison of the Whole Genomes of the Amur Tiger and the South China Tiger
Source: Animals (Basel). 2022 Jul 16;12(14):1817. doi: 10.3390/ani12141817 (PMC9312029; doi:10.3390/ani12141817)
Supplement: Supplementary file 1 [file animals-12-01817-s001.zip › Supplementary Tableú¿S1-S19ú⌐.xlsx]

## Sheet: Table S1
Table S1 Sample information
Organism	Sample name	Age	Sex	Tissue	SRA ID'
Panthera tigris altaica	Da	3.5	female	heart	SRR7651466
Panthera tigris altaica	Db	5	male	liver	SRR7651467
Panthera tigris altaica	Dc	8	male	spleen	SRR7651464
Panthera tigris altaica	Dd	not collected	male	kidney	SRR7651465
Panthera tigris altaica	De	17	female	placenta	SRR7651470
Panthera tigris amoyensis	Ha	not collected	not collected	blood	SRR7651471
Panthera tigris amoyensis	Hb	not collected	not collected	lung	SRR7651468
Panthera tigris amoyensis	Hc	not collected	not collected	not collected	SRR7651469

## Sheet:  Table S2
Table S2 Data output report and quality statistics
Sample	Raw Base(bp)	Clean Base(bp)	High-quality Rate(%)	Error rate(%)	Q20(%)	Q30(%)	GC Content (%)
Da	79373751000	79322833200	99.94	0.03	97.66	95.42	42.73
Db	89370255300	89313485100	99.94	0.03	97.39	94.87	42.85
Dc	91420408500	91322915400	99.89	0.03	97.3	94.67	43.27
Dd	76773081000	76738860900	99.96	0.03	97.34	94.76	43.12
De	80390107500	80349583200	99.95	0.03	97.47	94.97	42.97
Ha	77401080000	77346931500	99.93	0.03	97.52	95.09	43.13
Hb	75355808100	75292478400	99.92	0.03	97.44	94.95	43.44
Hc	77884555500	77799393900	99.89	0.03	97.56	95.17	43.33
Note: D: amur tiger, H: south China tiger. Raw Base(bp): Raw data output, the number of sequences multiplied by the length of the sequence. Clean Base(bp): the effective data volume after filtering, the number of sequence is multiplied by the length of sequence sequence. High-quality Rate (%): the ratio of clean data to raw data is obtained after filtering. Q20, Q30: the percentage of the base th…

## Sheet:  Table S3
Table S3 Distribution of SNPs within genomic regions of two breeds
Category		Number(Amur tiger)	Number(South China tiger)
Total		3885781	5579192
Upstream		22856	32875
Exonic	Stop gain	96	161
	Stop loss	15	20
	Synonymous	15268	21948
	Non-synonymous	11106	16099
Intronic		1206576	1731129
Splicing		118	172
Downstream		24328	35349
Upstream/Downstream		478	714
Intergenic		2580731	3705602
ts/tv		2.492	2.492
Note: Upstream: 1Kb gene upstream region; Stop gain: The variation that causes the gene to be terminated; Stop loss: the variation that causes the gene to lose its termination codon; Intronic: variation is located in intron region; Splicing: the variation is located in the splicing site (The intron is near the exon/intron boundary of 2bp); Downstream: 1Kb Downstream of gene.

## Sheet: Table S4
Table S4 Genetic distribution of detected InDels
Category	Number
Upstream	10432
Exonic	2114
Intronic	556773
Splicing	172
Downstream	11794
Upstream/Downstream	220
Intergenic	1118992
Insertion	860044
Deletion	867936
Total	1727980
Note: D: amur tiger, H: south China tiger. Raw Base(bp): Raw data output, the number of sequences multiplied by the length of the sequence. Clean Base(bp): the effective data volume after filtering, the number of sequence is multiplied by the length of sequence sequence. High-quality Rate (%): the ratio of clean data to raw data is obtained after filtering. Q20, Q30: the percentage of the base th…

## Sheet: Table S5
Table S5 InDels length distribution in CDS and genome
CDs			Genome
Indel length	Number		Indel length	Number
1	584		1	596282
2	179		2	379384
3	445		3	125468
4	113		4	232380
5	56		5	51776
6	150		6	61060
7	55		7	19180
8	49		8	46275
9	89		9	13910
10	46		10	25667
11	41		11	9297
12	58		12	22083
13	32		13	6694
14	39		14	10616
15	38		15	6794
16	25		16	10102
17	25		17	3971
18	30		18	6749
19	25		19	3373
20	17		20	7003
21	29		21	3316
22	17		22	4315
23	12		23	2939
24	29		24	4929
25	13		25	3264
26	16		26	3533
27	16		27	2660
28	16		28	3515
29	14		29	2492
30	21		30	3065
31	12		31	2299
32	10		32	2722
33	17		33	2126
34	7		34	2161
35	8		35	1876
36	8		36	2158
37	5		37	1648
38	6		38	1938
39	11		39	1490
40	9		40	1664
41	2		41	1290
42	11		42	1358
43	7		43	1110
44	2		44	1188
46	1		45	910
47	3		46	928
48	3		47	732
49	2		48	878
50	1		49	651
51	1		50	798
53	2		51	611
57	2		52	680
58	1		53	429
59	1		54	468
60	4		55	355
62	2		56	365
63	3		57	290
64	2		58	276
65	1		59	271
76	1		60	278
80	1		61	201
82	1		62	218
86	1		63	196
87	1		64	193
88	1		65	163
93	1		66	154
95	1		67	146
98	1		68	134
99	2		69	123
117	1		70	102
123	1		71	115
203	1		72	98
276	1		73	90
	2438		74	73
			75	96
			76	77
			77	75
			78	52
			79	61
			80	67
			81	53
			82	61
			83	55
			84	37
			85	32
			86	33
			87	50
			88	35
			89	43
			90	37
			91	32
			92	30
			93	39
			94	25
			95	32
			96	24
			97	36
			98	34
			99	33
			100	20
			101	37
			102	15
			103	23
			104	17
			105	17
			106	20
			107	34
			108	18
			109	31
			110	14
			111	34
			112	20
			113	36
			114	23
			115	28
			116	16
			117	24
			118	16
			119	27
			120	17
			121	38
			122	14
			123	23
			124	11
			125	28
			126	12
			127	23
			128	13
			129	20
			130	5
			131	18
			132	6
			133	15
			134	4
			135	19
			136	1
			137	5
			138	3
			140	5
			141	1
			142	2
			143	3
			144	4
			145	3
			147	1
			148	1
			149	2
			150	1
			152	1
			153	1
			155	1
			156	1
			157	1
			158	1
			159	1
			161	2
			165	1
			166	3
			170	1
			172	2
			173	1
			180	1
			182	1
			186	1
			191	2
			192	2
			197	1
			198	1
			202	1
			203	1
			204	1
			206	1
			212	1
			213	1
			215	1
			216	1
			219	1
			223	1
			225	1
			228	1
			238	2
			243	2
			244	1
			256	1
			258	1
			269	1
			276	1
			281	1
			287	1
			297	1
			345	1
			357	1
			388	1
			408	1
			432	1
			440	1
			443	1
			487	1
			489	1
			498	1
			633	1
			718	1
			735	1
			868	1
			932	1
			951	1
			4887	1
Total				1710030

## Sheet: Table S6
Table S6 CNV statistical results in each individual genome
Category	Ha	Hb	Hc	Da	Db	Dc	Dd	De
Total	31939	28491	36496	32318	37494	33126	36302	32021
Upstream	1559	1363	1660	1573	1687	1643	1642	1606
Exonic	1494	1375	1392	1519	1422	1532	1397	1469
Intronic	8269	7182	9395	8390	9751	8586	9348	8302
Downstream	502	436	537	496	566	515	532	500
Upstream/Downstream	74	66	79	73	83	77	77	76
Intergenic	19666	17725	23006	19876	23588	20370	22890	19707
Duplication	811	843	835	824	862	849	882	877
Deletion	31128	27648	35661	31494	36632	32277	35420	31144
Duplication length(bp)	4678500	4866400	5724000	4710800	6032600	4703400	5876900	5,028,4
Deletion length(bp)	170263800	169107000	63652300	171392300	64303200	171266500	63769700	170219000

## Sheet: Table S7
Table S7 Genome-wild distribution of Fst between Amur and South China tiger
Chromosome	Start	End	Gene No.	Fst
NW_006711401.1	4440001	4480000	65	0.590019
NW_006711982.1	940001	980000	84	0.590084
NW_006711892.1	6380001	6420000	28	0.590087
NW_006711908.1	12960001	13000000	29	0.59011
NW_006711971.1	440001	480000	89	0.59013
NW_006711857.1	180001	220000	76	0.59017
NW_006711989.1	5340001	5380000	76	0.590174
NW_006712018.1	8800001	8840000	159	0.590178
NW_006711827.1	300001	340000	78	0.59018
NW_006711957.1	4280001	4320000	115	0.590186
NW_006711812.1	980001	1020000	88	0.590196
NW_006711930.1	14960001	15000000	56	0.590208
NW_006711891.1	1700001	1740000	93	0.590209
NW_006712076.1	3220001	3260000	205	0.590211
NW_006712205.1	3060001	3100000	51	0.590221
NW_006711808.1	20560001	20600000	59	0.590247
NW_006711771.1	4620001	4660000	94	0.590269
NW_006712354.1	5240001	5280000	142	0.590275
NW_006711288.1	2600001	2640000	31	0.590294
NW_006712282.1	18100001	18140000	160	0.59032
NW_006712205.1	980001	1020000	75	0.590365
NW_006712441.1	19940001	19980000	155	0.590411
NW_006712441.1	8360001	8400000	77	0.59043
NW_006711928.1	5500001	5540000	115	0.590499
NW_006712392.1	500001	540000	132	0.590503
NW_006711820.1	2060001	2100000	171	0.590512
NW_006711930.1	18420001	18460000	99	0.590525
NW_006712441.1	17220001	17260000	110	0.590547
NW_006711771.1	4100001	4140000	65	0.590554
NW_006711887.1	400001	440000	59	0.590588
NW_006712392.1	400001	440000	161	0.590618
NW_006712212.1	2060001	2100000	114	0.590665
NW_006711927.1	2420001	2460000	107	0.590669
NW_006711986.1	1460001	1500000	52	0.590696
NW_006711551.1	180001	220000	48	0.590712
NW_006712049.1	580001	620000	96	0.590718
NW_006711858.1	9180001	9220000	89	0.590755
NW_006711401.1	3760001	3800000	50	0.590787
NW_006711828.1	2540001	2580000	213	0.590797
NW_006712076.1	3840001	3880000	97	0.590819
NW_006712642.1	8980001	9020000	87	0.590828
NW_006711928.1	5100001	5140000	212	0.590872
NW_006711930.1	6040001	6080000	67	0.590872
NW_006712009.1	1560001	1600000	220	0.590876
NW_006711855.1	5680001	5720000	105	0.590882
NW_006711823.1	1	40000	85	0.590929
NW_006711551.1	1460001	1500000	40	0.59093
NW_006711849.1	6040001	6080000	78	0.590942
NW_006711873.1	320001	360000	73	0.590961
NW_006712172.1	5620001	5660000	46	0.59098
NW_006711784.1	2220001	2260000	8	0.591026
NW_006712076.1	720001	760000	89	0.591027
NW_006711821.1	2400001	2440000	185	0.591042
NW_006712432.1	10980001	11020000	156	0.591072
NW_006711401.1	5500001	5540000	93	0.591093
NW_006711939.1	5460001	5500000	46	0.591102
NW_006711757.1	780001	820000	194	0.591103
NW_006711947.1	1	40000	52	0.591132
NW_006712031.1	720001	760000	70	0.591142
NW_006712212.1	2200001	2240000	153	0.591163
NW_006711785.1	12100001	12140000	111	0.591168
NW_006712441.1	15380001	15420000	54	0.591193
NW_006711897.1	900001	940000	126	0.591219
NW_006711896.1	2120001	2160000	28	0.591222
NW_006711928.1	9520001	9560000	94	0.59126
NW_006712205.1	3600001	3640000	71	0.591269
NW_006711794.1	1280001	1320000	150	0.591271
NW_006711748.1	2640001	2680000	81	0.591293
NW_006711784.1	2100001	2140000	11	0.59132
NW_006712746.1	2880001	2920000	130	0.591336
NW_006711786.1	4840001	4880000	123	0.591341
NW_006711858.1	7000001	7040000	57	0.591376
NW_006712180.1	420001	460000	155	0.591389
NW_006712544.1	10580001	10620000	6	0.59144
NW_006711977.1	1440001	1480000	76	0.591462
NW_006711858.1	4380001	4420000	31	0.591471
NW_006712160.1	60001	100000	82	0.591479
NW_006711887.1	260001	300000	112	0.591483
NW_006712249.1	200001	240000	135	0.591483
NW_006711819.1	6380001	6420000	104	0.591486
NW_006712654.1	4080001	4120000	63	0.59151
NW_006711797.1	2480001	2520000	142	0.591531
NW_006711551.1	1620001	1660000	16	0.591544
NW_006712050.1	1520001	1560000	193	0.591558
NW_006712170.1	440001	480000	7	0.59156
NW_006711834.1	2500001	2540000	107	0.591576
NW_006711478.1	4560001	4600000	109	0.591579
NW_006711772.1	8700001	8740000	66	0.591596
NW_006712022.1	1620001	1660000	208	0.591609
NW_006711908.1	6020001	6060000	110	0.591611
NW_006711819.1	22200001	22240000	113	0.591617
NW_006711788.1	1460001	1500000	98	0.59164
NW_006712575.1	1500001	1540000	18	0.591657
NW_006711786.1	2860001	2900000	74	0.591707
NW_006711467.1	5080001	5120000	155	0.591718
NW_006712076.1	4280001	4320000	90	0.591722
NW_006712665.1	600001	640000	74	0.591768
NW_006712028.1	1320001	1360000	39	0.591782
NW_006711479.1	840001	880000	107	0.591802
NW_006711986.1	2160001	2200000	123	0.591812
NW_006711572.1	2380001	2420000	102	0.591858
NW_006712076.1	660001	700000	174	0.5919
NW_006712116.1	2820001	2860000	186	0.591915
NW_006712016.1	4560001	4600000	74	0.591926
NW_006712211.1	20001	60000	10	0.591935
NW_006712239.1	2500001	2540000	32	0.591945
NW_006711819.1	2560001	2600000	52	0.591958
NW_006711777.1	2420001	2460000	298	0.591995
NW_006712302.1	5500001	5540000	223	0.592004
NW_006711879.1	480001	520000	117	0.592021
NW_006711988.1	3300001	3340000	188	0.592032
NW_006711583.1	18820001	18860000	98	0.592033
NW_006711808.1	17300001	17340000	102	0.592035
NW_006712180.1	440001	480000	138	0.592051
NW_006711875.1	6520001	6560000	103	0.592061
NW_006711819.1	24360001	24400000	68	0.592066
NW_006711947.1	380001	420000	69	0.592071
NW_006711781.1	860001	900000	78	0.592092
NW_006712105.1	7040001	7080000	31	0.592118
NW_006711891.1	1500001	1540000	77	0.592152
NW_006712271.1	4020001	4060000	164	0.592177
NW_006711949.1	8360001	8400000	102	0.592212
NW_006711803.1	540001	580000	84	0.592213
NW_006711369.1	1000001	1040000	170	0.592214
NW_006711817.1	5060001	5100000	134	0.59222
NW_006712302.1	1460001	1500000	98	0.592231
NW_006711889.1	4400001	4440000	40	0.592253
NW_006712194.1	3300001	3340000	35	0.592264
NW_006711947.1	140001	180000	101	0.592279
NW_006712271.1	7120001	7160000	148	0.592292
NW_006711823.1	4140001	4180000	98	0.592306
NW_006711960.1	4820001	4860000	143	0.592329
NW_006712511.1	5280001	5320000	48	0.592353
NW_006711937.1	7580001	7620000	69	0.592357
NW_006712249.1	740001	780000	77	0.592358
NW_006712441.1	5440001	5480000	92	0.592363
NW_006711299.1	140001	180000	120	0.592368
NW_006711823.1	1300001	1340000	109	0.59237
NW_006711693.1	2560001	2600000	79	0.592399
NW_006712105.1	6240001	6280000	91	0.59241
NW_006711908.1	6900001	6940000	35	0.59244
NW_006711855.1	3780001	3820000	80	0.592442
NW_006711855.1	9280001	9320000	150	0.592447
NW_006711930.1	8020001	8060000	66	0.59247
NW_006711949.1	6400001	6440000	94	0.592472
NW_006711941.1	920001	960000	131	0.592473
NW_006712544.1	6660001	6700000	62	0.592491
NW_006711781.1	5620001	5660000	48	0.592498
NW_006712076.1	240001	280000	111	0.592512
NW_006712172.1	5580001	5620000	29	0.59254
NW_006711781.1	5040001	5080000	94	0.592586
NW_006712402.1	2400001	2440000	119	0.592598
NW_006712126.1	80001	120000	98	0.592629
NW_006712511.1	6160001	6200000	76	0.592637
NW_006711859.1	180001	220000	81	0.592659
NW_006712115.1	3620001	3660000	172	0.592695
NW_006711908.1	5820001	5860000	100	0.59274
NW_006712076.1	3740001	3780000	49	0.59274
NW_006711819.1	25760001	25800000	95	0.592812
NW_006711329.1	2260001	2300000	102	0.592846
NW_006712076.1	4400001	4440000	149	0.592859
NW_006711988.1	5080001	5120000	269	0.592872
NW_006711819.1	24460001	24500000	51	0.592875
NW_006711796.1	200001	240000	73	0.592882
NW_006711828.1	6400001	6440000	47	0.592947
NW_006711855.1	10160001	10200000	106	0.592947
NW_006712302.1	1500001	1540000	92	0.593035
NW_006712302.1	1900001	1940000	36	0.593055
NW_006711800.1	560001	600000	56	0.593066
NW_006712441.1	19300001	19340000	175	0.59311
NW_006711971.1	2100001	2140000	199	0.593125
NW_006711967.1	2860001	2900000	159	0.593132
NW_006711812.1	2340001	2380000	82	0.593151
NW_006711935.1	10240001	10280000	62	0.593163
NW_006711957.1	5260001	5300000	130	0.593172
NW_006712056.1	2640001	2680000	157	0.593184
NW_006711583.1	12220001	12260000	81	0.593258
NW_006711858.1	4260001	4300000	63	0.593277
NW_006711693.1	5580001	5620000	153	0.593286
NW_006711786.1	4860001	4900000	102	0.593289
NW_006712736.1	1060001	1100000	37	0.593292
NW_006711792.1	1220001	1260000	76	0.593293
NW_006711977.1	2000001	2040000	98	0.5933
NW_006712105.1	4180001	4220000	162	0.593314
NW_006711796.1	240001	280000	118	0.593379
NW_006711971.1	1320001	1360000	151	0.593386
NW_006711771.1	10360001	10400000	30	0.593418
NW_006712271.1	4260001	4300000	116	0.593418
NW_006711792.1	3260001	3300000	53	0.593446
NW_006711820.1	1140001	1180000	159	0.593464
NW_006711870.1	9780001	9820000	118	0.593467
NW_006711928.1	10200001	10240000	117	0.593477
NW_006712105.1	3280001	3320000	41	0.593499
NW_006712050.1	3500001	3540000	150	0.593505
NW_006711772.1	1420001	1460000	52	0.593512
NW_006711939.1	920001	960000	138	0.593517
NW_006711779.1	1240001	1280000	146	0.593537
NW_006711781.1	5640001	5680000	63	0.593565
NW_006711870.1	3600001	3640000	64	0.593571
NW_006712613.1	580001	620000	142	0.593597
NW_006711789.1	2520001	2560000	149	0.593615
NW_006711769.1	7900001	7940000	74	0.593632
NW_006711628.1	5100001	5140000	105	0.59371
NW_006711800.1	40001	80000	35	0.593716
NW_006712017.1	5180001	5220000	94	0.59372
NW_006711957.1	5280001	5320000	84	0.593728
NW_006711757.1	2160001	2200000	99	0.593729
NW_006711988.1	4500001	4540000	147	0.593757
NW_006712441.1	3500001	3540000	65	0.593762
NW_006711801.1	1040001	1080000	64	0.593835
NW_006712094.1	5640001	5680000	28	0.593847
NW_006711693.1	6260001	6300000	137	0.593853
NW_006712311.1	7400001	7440000	53	0.593875
NW_006711935.1	3760001	3800000	87	0.593885
NW_006712094.1	4480001	4520000	33	0.5939
NW_006712060.1	140001	180000	190	0.593911
NW_006711930.1	14440001	14480000	66	0.593924
NW_006711370.1	100001	140000	12	0.593973
NW_006712076.1	2640001	2680000	116	0.59399
NW_006712441.1	1760001	1800000	49	0.594002
NW_006712642.1	7480001	7520000	72	0.594036
NW_006711939.1	3040001	3080000	132	0.594042
NW_006711937.1	8020001	8060000	40	0.594044
NW_006711791.1	300001	340000	77	0.594053
NW_006711859.1	3000001	3040000	46	0.594058
NW_006711791.1	4640001	4680000	92	0.594062
NW_006711971.1	1720001	1760000	159	0.594064
NW_006711911.1	1580001	1620000	50	0.594066
NW_006712411.1	680001	720000	168	0.594076
NW_006712018.1	6800001	6840000	203	0.594097
NW_006711855.1	8400001	8440000	62	0.594109
NW_006711761.1	3160001	3200000	141	0.594176
NW_006711808.1	14420001	14460000	90	0.594176
NW_006711983.1	9400001	9440000	54	0.59418
NW_006711879.1	440001	480000	112	0.594207
NW_006712076.1	1440001	1480000	83	0.594226
NW_006711816.1	4040001	4080000	64	0.59424
NW_006711834.1	2840001	2880000	132	0.594272
NW_006711856.1	5140001	5180000	41	0.594295
NW_006711771.1	4220001	4260000	36	0.594296
NW_006712260.1	6920001	6960000	130	0.594325
NW_006712249.1	720001	760000	85	0.594338
NW_006711819.1	23640001	23680000	136	0.59435
NW_006711947.1	40001	80000	39	0.594357
NW_006711822.1	1200001	1240000	96	0.59436
NW_006711737.1	560001	600000	38	0.594361
NW_006711988.1	6340001	6380000	135	0.594369
NW_006712311.1	2000001	2040000	141	0.594374
NW_006711883.1	13300001	13340000	153	0.594406
NW_006712441.1	9020001	9060000	79	0.594409
NW_006711834.1	6500001	6540000	38	0.594425
NW_006712094.1	7940001	7980000	36	0.594473
NW_006711851.1	1860001	1900000	72	0.59448
NW_006711807.1	7440001	7480000	78	0.5945
NW_006712642.1	9760001	9800000	181	0.59452
NW_006712128.1	1480001	1520000	127	0.594525
NW_006711971.1	3140001	3180000	74	0.594556
NW_006711941.1	6720001	6760000	173	0.594561
NW_006711958.1	200001	240000	264	0.594596
NW_006712354.1	5580001	5620000	156	0.594602
NW_006711805.1	11060001	11100000	160	0.594607
NW_006712432.1	7660001	7700000	63	0.594623
NW_006712064.1	220001	260000	39	0.594637
NW_006712115.1	3580001	3620000	144	0.594639
NW_006711904.1	6000001	6040000	38	0.594668
NW_006711927.1	1380001	1420000	178	0.594669
NW_006711761.1	8020001	8060000	95	0.59469
NW_006712005.1	10520001	10560000	63	0.594705
NW_006712311.1	2020001	2060000	174	0.594728
NW_006711947.1	120001	160000	104	0.594734
NW_006712533.1	380001	420000	236	0.594783
NW_006712642.1	280001	320000	150	0.594802
NW_006712282.1	35760001	35800000	92	0.594803
NW_006712311.1	1960001	2000000	139	0.594808
NW_006711780.1	420001	460000	167	0.594822
NW_006711989.1	2480001	2520000	66	0.594839
NW_006712613.1	420001	460000	214	0.59484
NW_006711870.1	1060001	1100000	39	0.594879
NW_006711865.1	360001	400000	39	0.59488
NW_006711859.1	820001	860000	76	0.59493
NW_006712065.1	360001	400000	9	0.594938
NW_006711785.1	3140001	3180000	61	0.595002
NW_006711844.1	1800001	1840000	78	0.595003
NW_006712238.1	6040001	6080000	78	0.595014
NW_006711889.1	1660001	1700000	109	0.595017
NW_006711962.1	1660001	1700000	86	0.595065
NW_006712128.1	680001	720000	102	0.595067
NW_006712613.1	460001	500000	245	0.595081
NW_006711797.1	6440001	6480000	103	0.595083
NW_006711857.1	240001	280000	129	0.59511
NW_006711971.1	8280001	8320000	25	0.59512
NW_006711757.1	1200001	1240000	173	0.595156
NW_006712097.1	360001	400000	59	0.595158
NW_006711837.1	1460001	1500000	100	0.595166
NW_006711887.1	620001	660000	73	0.595167
NW_006712072.1	8060001	8100000	57	0.595167
NW_006711784.1	2040001	2080000	6	0.595172
NW_006712172.1	1520001	1560000	127	0.595191
NW_006712441.1	8380001	8420000	77	0.595202
NW_006712354.1	3320001	3360000	198	0.595223
NW_006712282.1	10420001	10460000	59	0.595264
NW_006711748.1	2880001	2920000	21	0.595281
NW_006712302.1	5980001	6020000	50	0.595348
NW_006711819.1	24740001	24780000	22	0.595358
NW_006712585.1	4840001	4880000	117	0.595371
NW_006711860.1	1740001	1780000	113	0.595383
NW_006712065.1	120001	160000	11	0.595413
NW_006712076.1	1960001	2000000	182	0.595422
NW_006711771.1	6340001	6380000	71	0.595428
NW_006711858.1	7600001	7640000	93	0.595439
NW_006711785.1	60001	100000	105	0.59544
NW_006711785.1	11620001	11660000	158	0.595449
NW_006711883.1	8080001	8120000	164	0.595495
NW_006711928.1	3040001	3080000	21	0.595516
NW_006711949.1	5080001	5120000	95	0.595543
NW_006711761.1	8740001	8780000	72	0.595616
NW_006711755.1	760001	800000	74	0.595624
NW_006711883.1	13200001	13240000	92	0.595627
NW_006711820.1	4320001	4360000	82	0.595634
NW_006711918.1	1980001	2020000	68	0.595646
NW_006711937.1	4820001	4860000	61	0.595661
NW_006712039.1	1	40000	138	0.595684
NW_006711911.1	340001	380000	21	0.595695
NW_006711761.1	380001	420000	163	0.595752
NW_006711812.1	900001	940000	151	0.595781
NW_006711834.1	2260001	2300000	169	0.595797
NW_006711857.1	1120001	1160000	97	0.595809
NW_006712289.1	240001	280000	20	0.595842
NW_006711855.1	12600001	12640000	87	0.595844
NW_006712212.1	1800001	1840000	192	0.59591
NW_006711880.1	2540001	2580000	34	0.595928
NW_006711856.1	2720001	2760000	54	0.595942
NW_006711892.1	1480001	1520000	74	0.595951
NW_006712726.1	3860001	3900000	140	0.595952
NW_006712282.1	35100001	35140000	65	0.595965
NW_006711881.1	1220001	1260000	56	0.595971
NW_006712501.1	4260001	4300000	47	0.596029
NW_006711941.1	6780001	6820000	124	0.596032
NW_006712007.1	3320001	3360000	103	0.596074
NW_006712141.1	160001	200000	11	0.596076
NW_006711827.1	4140001	4180000	62	0.596084
NW_006711692.1	500001	540000	163	0.596149
NW_006711976.1	920001	960000	51	0.596187
NW_006711834.1	1540001	1580000	119	0.596195
NW_006712014.1	1940001	1980000	174	0.596247
NW_006711761.1	8040001	8080000	147	0.59628
NW_006711821.1	1460001	1500000	67	0.596322
NW_006712490.1	1700001	1740000	73	0.59633
NW_006711988.1	4300001	4340000	126	0.596344
NW_006711805.1	20740001	20780000	144	0.596353
NW_006711977.1	100001	140000	103	0.596371
NW_006711820.1	2020001	2060000	153	0.596382
NW_006712441.1	18780001	18820000	128	0.596441
NW_006711805.1	8620001	8660000	52	0.596445
NW_006711935.1	9200001	9240000	49	0.596448
NW_006711308.1	1060001	1100000	101	0.596459
NW_006711883.1	7460001	7500000	119	0.59646
NW_006712278.1	580001	620000	77	0.59649
NW_006711928.1	11020001	11060000	252	0.596521
NW_006711938.1	360001	400000	102	0.596537
NW_006711935.1	3520001	3560000	41	0.596539
NW_006711845.1	2440001	2480000	68	0.596555
NW_006711288.1	2420001	2460000	50	0.596584
NW_006711870.1	2580001	2620000	67	0.596599
NW_006711882.1	60001	100000	12	0.596603
NW_006711930.1	15340001	15380000	110	0.596637
NW_006711898.1	2000001	2040000	93	0.596646
NW_006712289.1	60001	100000	28	0.596651
NW_006711834.1	9520001	9560000	96	0.596705
NW_006711693.1	9980001	10020000	58	0.596724
NW_006711949.1	5800001	5840000	31	0.596737
NW_006712159.1	2060001	2100000	22	0.596775
NW_006712076.1	3640001	3680000	70	0.596872
NW_006711805.1	13060001	13100000	115	0.596876
NW_006712282.1	5060001	5100000	72	0.596915
NW_006711299.1	1160001	1200000	152	0.596919
NW_006711790.1	900001	940000	100	0.596927
NW_006711931.1	8160001	8200000	89	0.596935
NW_006711950.1	3080001	3120000	123	0.596937
NW_006711757.1	2060001	2100000	68	0.596948
NW_006712238.1	7480001	7520000	88	0.59695
NW_006711704.1	3260001	3300000	14	0.596952
NW_006711583.1	8440001	8480000	90	0.596976
NW_006711761.1	7560001	7600000	83	0.596985
NW_006711834.1	6020001	6060000	140	0.597013
NW_006712238.1	8440001	8480000	149	0.597026
NW_006711797.1	640001	680000	87	0.597032
NW_006711935.1	680001	720000	120	0.597053
NW_006711771.1	11280001	11320000	77	0.597056
NW_006712382.1	7320001	7360000	135	0.597079
NW_006711949.1	5320001	5360000	142	0.597134
NW_006711949.1	1180001	1220000	143	0.597157
NW_006711792.1	4080001	4120000	46	0.597179
NW_006711958.1	2520001	2560000	63	0.597185
NW_006711937.1	5680001	5720000	58	0.597214
NW_006711834.1	1520001	1560000	128	0.597217
NW_006711639.1	6140001	6180000	106	0.597262
NW_006712260.1	11440001	11480000	69	0.597288
NW_006712736.1	1260001	1300000	24	0.597323
NW_006711988.1	4900001	4940000	209	0.597332
NW_006711692.1	3220001	3260000	182	0.597337
NW_006712183.1	13100001	13140000	106	0.597344
NW_006711960.1	4780001	4820000	132	0.597379
NW_006712016.1	9400001	9440000	63	0.597415
NW_006712064.1	140001	180000	56	0.59749
NW_006711827.1	700001	740000	130	0.5975
NW_006711858.1	6760001	6800000	106	0.597521
NW_006711838.1	900001	940000	98	0.597556
NW_006711781.1	6400001	6440000	43	0.59756
NW_006711855.1	14060001	14100000	33	0.597595
NW_006711834.1	6480001	6520000	50	0.597608
NW_006712426.1	40001	80000	13	0.597617
NW_006711771.1	4020001	4060000	84	0.597643
NW_006711876.1	740001	780000	83	0.597645
NW_006711855.1	13600001	13640000	110	0.597649
NW_006711819.1	24480001	24520000	62	0.597717
NW_006712127.1	3140001	3180000	29	0.597745
NW_006711840.1	2580001	2620000	139	0.597792
NW_006711639.1	2580001	2620000	165	0.597804
NW_006711831.1	1560001	1600000	105	0.597814
NW_006711855.1	13740001	13780000	65	0.597849
NW_006712746.1	2200001	2240000	146	0.597864
NW_006711819.1	22240001	22280000	17	0.59787
NW_006711816.1	1940001	1980000	71	0.597874
NW_006711757.1	1180001	1220000	216	0.597882
NW_006711831.1	640001	680000	60	0.597882
NW_006711972.1	5400001	5440000	118	0.597883
NW_006711928.1	5660001	5700000	84	0.597899
NW_006712076.1	420001	460000	73	0.597912
NW_006712037.1	160001	200000	8	0.597916
NW_006712501.1	1420001	1460000	67	0.597922
NW_006711760.1	1060001	1100000	64	0.59793
NW_006712354.1	5160001	5200000	76	0.59793
NW_006711930.1	5040001	5080000	133	0.597932
NW_006711456.1	2660001	2700000	33	0.597962
NW_006711778.1	5520001	5560000	95	0.597987
NW_006712094.1	1220001	1260000	70	0.597996
NW_006712205.1	360001	400000	129	0.597997
NW_006712441.1	10700001	10740000	184	0.59801
NW_006711761.1	8920001	8960000	15	0.598012
NW_006712254.1	1	40000	13	0.598038
NW_006711693.1	6380001	6420000	83	0.598057
NW_006711883.1	4460001	4500000	52	0.598074
NW_006711932.1	400001	440000	6	0.598099
NW_006711834.1	5180001	5220000	85	0.598116
NW_006711769.1	6300001	6340000	86	0.59812
NW_006712105.1	7000001	7040000	46	0.598165
NW_006711917.1	17780001	17820000	46	0.598174
NW_006711817.1	5420001	5460000	124	0.598188
NW_006711401.1	5240001	5280000	27	0.598189
NW_006711771.1	3660001	3700000	27	0.5982
NW_006711931.1	6000001	6040000	62	0.59821
NW_006711772.1	1320001	1360000	95	0.598251
NW_006711971.1	1500001	1540000	205	0.598282
NW_006711819.1	6400001	6440000	89	0.598311
NW_006711479.1	1500001	1540000	104	0.598325
NW_006711737.1	5260001	5300000	48	0.598354
NW_006711478.1	3860001	3900000	189	0.598396
NW_006711806.1	2120001	2160000	103	0.598403
NW_006711846.1	2120001	2160000	88	0.598416
NW_006712126.1	340001	380000	94	0.598482
NW_006711819.1	8300001	8340000	68	0.59849
NW_006711930.1	17580001	17620000	174	0.598507
NW_006712354.1	5920001	5960000	72	0.598537
NW_006711889.1	8620001	8660000	97	0.598562
NW_006712441.1	5740001	5780000	23	0.598584
NW_006712374.1	2720001	2760000	139	0.598631
NW_006711977.1	3880001	3920000	140	0.598663
NW_006711772.1	40001	80000	62	0.598694
NW_006711639.1	6340001	6380000	171	0.598729
NW_006712016.1	12040001	12080000	82	0.59873
NW_006711935.1	10020001	10060000	39	0.598754
NW_006712035.1	3580001	3620000	65	0.598756
NW_006711935.1	480001	520000	89	0.598761
NW_006711935.1	1960001	2000000	84	0.598773
NW_006711870.1	6720001	6760000	126	0.598821
NW_006711928.1	12460001	12500000	56	0.598822
NW_006711834.1	9140001	9180000	42	0.598834
NW_006711930.1	10600001	10640000	92	0.598834
NW_006711909.1	12860001	12900000	66	0.598863
NW_006711855.1	14260001	14300000	63	0.598864
NW_006712282.1	17920001	17960000	115	0.598929
NW_006711928.1	10100001	10140000	109	0.598978
NW_006712482.1	1040001	1080000	103	0.598986
NW_006711765.1	200001	240000	62	0.598992
NW_006712442.1	11800001	11840000	190	0.599016
NW_006712016.1	11920001	11960000	60	0.599035
NW_006711945.1	120001	160000	132	0.599046
NW_006712172.1	5500001	5540000	60	0.599049
NW_006712642.1	680001	720000	52	0.599055
NW_006711778.1	5980001	6020000	55	0.599072
NW_006711842.1	540001	580000	203	0.599101
NW_006711909.1	12400001	12440000	127	0.599125
NW_006712271.1	4280001	4320000	91	0.599141
NW_006712746.1	6820001	6860000	81	0.59917
NW_006712238.1	9320001	9360000	49	0.599197
NW_006711726.1	700001	740000	99	0.599252
NW_006711839.1	3080001	3120000	134	0.599263
NW_006711930.1	14420001	14460000	49	0.599298
NW_006711823.1	1220001	1260000	60	0.599331
NW_006711891.1	1100001	1140000	91	0.599337
NW_006711479.1	2140001	2180000	43	0.599345
NW_006712249.1	580001	620000	95	0.599345
NW_006712135.1	60001	100000	76	0.599383
NW_006711757.1	5240001	5280000	111	0.599393
NW_006711927.1	1200001	1240000	124	0.599395
NW_006712564.1	6720001	6760000	63	0.599399
NW_006712402.1	2860001	2900000	55	0.599422
NW_006711889.1	7660001	7700000	55	0.599433
NW_006711401.1	5620001	5660000	10	0.599435
NW_006711693.1	6160001	6200000	111	0.599456
NW_006711855.1	880001	920000	113	0.5995
NW_006712382.1	6520001	6560000	187	0.599508
NW_006711977.1	1520001	1560000	50	0.599512
NW_006712642.1	6860001	6900000	113	0.599526
NW_006711855.1	13220001	13260000	94	0.599532
NW_006711583.1	5600001	5640000	67	0.599539
NW_006712495.1	1	40000	21	0.599577
NW_006711278.1	9980001	10020000	94	0.599606
NW_006712541.1	1	40000	120	0.599631
NW_006711947.1	100001	140000	79	0.599636
NW_006712501.1	620001	660000	144	0.599652
NW_006711811.1	11080001	11120000	193	0.599731
NW_006711875.1	6500001	6540000	137	0.59974
NW_006711819.1	8320001	8360000	75	0.599755
NW_006711860.1	1580001	1620000	92	0.599774
NW_006711823.1	1620001	1660000	140	0.599796
NW_006711850.1	1500001	1540000	103	0.599854
NW_006711937.1	7260001	7300000	93	0.599868
NW_006712282.1	10320001	10360000	67	0.599904
NW_006711989.1	1640001	1680000	139	0.599943
NW_006712575.1	640001	680000	37	0.599964
NW_006712127.1	3280001	3320000	45	0.599987
NW_006712613.1	1840001	1880000	170	0.599991
NW_006712053.1	1	40000	1	0.6
NW_006711930.1	3400001	3440000	237	0.600001
NW_006711761.1	980001	1020000	133	0.600007
NW_006711930.1	13040001	13080000	86	0.60001
NW_006711957.1	2520001	2560000	106	0.600085
NW_006711369.1	3320001	3360000	106	0.600086
NW_006712088.1	2260001	2300000	208	0.600093
NW_006711784.1	2640001	2680000	13	0.600134
NW_006711881.1	1900001	1940000	459	0.600143
NW_006711889.1	6520001	6560000	64	0.600159
NW_006711909.1	2140001	2180000	110	0.600217
NW_006711801.1	320001	360000	111	0.600233
NW_006711936.1	720001	760000	74	0.60028
NW_006712076.1	2100001	2140000	155	0.600289
NW_006711479.1	440001	480000	97	0.600295
NW_006711808.1	14400001	14440000	97	0.60036
NW_006711977.1	2340001	2380000	77	0.600384
NW_006712016.1	380001	420000	92	0.600414
NW_006711801.1	1120001	1160000	78	0.60044
NW_006712726.1	5900001	5940000	149	0.600453
NW_006712183.1	440001	480000	50	0.600468
NW_006711855.1	12700001	12740000	47	0.600486
NW_006712007.1	1640001	1680000	91	0.600497
NW_006711992.1	420001	460000	9	0.600503
NW_006711693.1	940001	980000	136	0.600514
NW_006712441.1	12460001	12500000	52	0.600516
NW_006712260.1	720001	760000	179	0.600557
NW_006712441.1	15420001	15460000	47	0.600569
NW_006712172.1	1500001	1540000	88	0.600574
NW_006712238.1	9240001	9280000	60	0.600578
NW_006711913.1	1640001	1680000	34	0.600592
NW_006712511.1	6440001	6480000	66	0.600593
NW_006712105.1	9660001	9700000	66	0.600612
NW_006711288.1	1900001	1940000	47	0.600619
NW_006711855.1	8480001	8520000	66	0.600629
NW_006711908.1	1780001	1820000	202	0.600651
NW_006711930.1	5300001	5340000	112	0.600662
NW_006711757.1	5120001	5160000	133	0.600666
NW_006711786.1	760001	800000	71	0.600683
NW_006712282.1	13940001	13980000	99	0.600695
NW_006712049.1	700001	740000	261	0.600704
NW_006711986.1	7480001	7520000	118	0.600708
NW_006711551.1	320001	360000	75	0.600722
NW_006711916.1	3120001	3160000	180	0.600724
NW_006711881.1	120001	160000	31	0.600727
NW_006711988.1	5100001	5140000	286	0.600734
NW_006712311.1	340001	380000	81	0.600793
NW_006712501.1	5560001	5600000	106	0.600829
NW_006711490.1	280001	320000	48	0.600839
NW_006711817.1	7760001	7800000	111	0.600848
NW_006711778.1	4360001	4400000	106	0.600872
NW_006711628.1	1920001	1960000	141	0.600888
NW_006712441.1	9580001	9620000	89	0.600889
NW_006711881.1	380001	420000	86	0.600902
NW_006711812.1	1940001	1980000	97	0.600904
NW_006712105.1	8200001	8240000	79	0.600926
NW_006711786.1	3720001	3760000	112	0.600928
NW_006711891.1	1720001	1760000	110	0.601034
NW_006712726.1	1500001	1540000	49	0.601051
NW_006712205.1	6300001	6340000	161	0.60106
NW_006711930.1	10560001	10600000	236	0.601136
NW_006712126.1	360001	400000	37	0.601143
NW_006711819.1	23340001	23380000	91	0.601174
NW_006711858.1	5500001	5540000	100	0.601195
NW_006711797.1	8400001	8440000	117	0.60122
NW_006711887.1	2920001	2960000	98	0.601266
NW_006712047.1	120001	160000	202	0.60128
NW_006712035.1	2080001	2120000	28	0.601286
NW_006711858.1	4640001	4680000	40	0.601296
NW_006711288.1	1920001	1960000	63	0.601341
NW_006711897.1	220001	260000	154	0.601349
NW_006711971.1	120001	160000	131	0.601359
NW_006711693.1	5440001	5480000	115	0.601382
NW_006711798.1	2180001	2220000	117	0.601401
NW_006711908.1	9200001	9240000	123	0.601402
NW_006711857.1	1840001	1880000	126	0.601411
NW_006712441.1	3580001	3620000	51	0.601436
NW_006711827.1	8560001	8600000	75	0.601439
NW_006711896.1	2140001	2180000	33	0.601452
NW_006711977.1	4120001	4160000	93	0.601489
NW_006711930.1	13840001	13880000	131	0.601539
NW_006711930.1	14860001	14900000	45	0.601544
NW_006712501.1	1840001	1880000	83	0.601551
NW_006711769.1	5740001	5780000	85	0.601579
NW_006711693.1	4200001	4240000	108	0.601604
NW_006711823.1	2500001	2540000	110	0.601628
NW_006712013.1	240001	280000	8	0.601715
NW_006711805.1	8460001	8500000	18	0.601731
NW_006711855.1	940001	980000	70	0.601732
NW_006711883.1	12040001	12080000	90	0.601791
NW_006711760.1	1120001	1160000	71	0.601793
NW_006712172.1	5600001	5640000	36	0.601864
NW_006711756.1	5580001	5620000	65	0.601886
NW_006711859.1	3100001	3140000	123	0.601895
NW_006711937.1	7200001	7240000	171	0.601931
NW_006712210.1	140001	180000	99	0.601956
NW_006711930.1	17620001	17660000	42	0.601989
NW_006711950.1	540001	580000	108	0.602007
NW_006711855.1	10380001	10420000	38	0.602008
NW_006711855.1	7920001	7960000	192	0.60202
NW_006712028.1	1340001	1380000	32	0.602021
NW_006711889.1	5080001	5120000	84	0.602045
NW_006712238.1	13600001	13640000	118	0.602056
NW_006711930.1	13620001	13660000	102	0.602073
NW_006711988.1	4480001	4520000	127	0.602117
NW_006711950.1	3020001	3060000	38	0.602137
NW_006711930.1	22500001	22540000	239	0.602179
NW_006711478.1	4040001	4080000	164	0.602197
NW_006712035.1	3060001	3100000	39	0.602235
NW_006711834.1	9160001	9200000	40	0.602249
NW_006711977.1	4820001	4860000	52	0.602273
NW_006712654.1	5480001	5520000	101	0.602283
NW_006711868.1	2180001	2220000	61	0.602302
NW_006712105.1	4680001	4720000	125	0.602324
NW_006711660.1	340001	380000	112	0.602333
NW_006712555.1	9280001	9320000	198	0.602333
NW_006711935.1	6600001	6640000	65	0.602337
NW_006712071.1	1460001	1500000	74	0.602339
NW_006711937.1	7080001	7120000	173	0.602341
NW_006711769.1	8440001	8480000	67	0.602347
NW_006711930.1	21560001	21600000	57	0.602354
NW_006711856.1	1900001	1940000	121	0.60238
NW_006712007.1	4160001	4200000	56	0.602391
NW_006711757.1	1680001	1720000	129	0.602415
NW_006711766.1	2440001	2480000	85	0.602428
NW_006712135.1	120001	160000	93	0.602436
NW_006711799.1	840001	880000	65	0.602441
NW_006711977.1	1960001	2000000	80	0.60248
NW_006711859.1	1060001	1100000	81	0.602495
NW_006711873.1	3940001	3980000	106	0.602507
NW_006711927.1	4440001	4480000	174	0.602507
NW_006711936.1	9200001	9240000	39	0.602522
NW_006712122.1	440001	480000	117	0.602552
NW_006711859.1	3060001	3100000	167	0.602558
NW_006711628.1	4940001	4980000	98	0.602591
NW_006712234.1	20001	60000	7	0.602625
NW_006711761.1	7600001	7640000	57	0.602642
NW_006711855.1	1460001	1500000	45	0.602642
NW_006712642.1	8240001	8280000	73	0.602649
NW_006711880.1	2440001	2480000	51	0.602687
NW_006711855.1	9400001	9440000	87	0.602695
NW_006712110.1	100001	140000	45	0.602738
NW_006712271.1	5420001	5460000	238	0.602772
NW_006711813.1	480001	520000	141	0.60281
NW_006712056.1	1740001	1780000	120	0.60282
NW_006711949.1	2560001	2600000	92	0.602866
NW_006712441.1	9560001	9600000	72	0.602872
NW_006711870.1	9160001	9200000	59	0.60291
NW_006711808.1	13360001	13400000	101	0.602937
NW_006711865.1	4460001	4500000	29	0.60296
NW_006711780.1	3540001	3580000	141	0.602973
NW_006711785.1	3260001	3300000	48	0.603001
NW_006711807.1	7460001	7500000	49	0.603011
NW_006711937.1	5980001	6020000	54	0.603046
NW_006711935.1	3200001	3240000	94	0.603054
NW_006712083.1	620001	660000	19	0.603055
NW_006711844.1	780001	820000	77	0.603065
NW_006712035.1	1220001	1260000	34	0.603078
NW_006712127.1	2340001	2380000	90	0.603084
NW_006711889.1	4420001	4460000	44	0.603092
NW_006712037.1	580001	620000	7	0.603145
NW_006712555.1	9200001	9240000	73	0.603185
NW_006712064.1	440001	480000	31	0.603194
NW_006712282.1	10380001	10420000	70	0.6032
NW_006711977.1	1620001	1660000	82	0.603222
NW_006711772.1	2440001	2480000	41	0.60324
NW_006711807.1	7760001	7800000	37	0.603262
NW_006711827.1	320001	360000	91	0.603271
NW_006711819.1	22340001	22380000	19	0.603283
NW_006711964.1	760001	800000	44	0.603296
NW_006712374.1	3480001	3520000	84	0.603296
NW_006711935.1	5680001	5720000	83	0.6033
NW_006711845.1	800001	840000	41	0.603318
NW_006712302.1	1520001	1560000	88	0.603326
NW_006711584.1	2040001	2080000	166	0.603333
NW_006711820.1	3900001	3940000	62	0.603342
NW_006711997.1	1760001	1800000	107	0.603383
NW_006711908.1	5840001	5880000	109	0.603389
NW_006711930.1	3580001	3620000	94	0.603391
NW_006712441.1	5040001	5080000	34	0.603429
NW_006711875.1	6720001	6760000	72	0.60346
NW_006711479.1	1600001	1640000	138	0.603584
NW_006711772.1	1500001	1540000	55	0.603621
NW_006711983.1	13380001	13420000	94	0.603672
NW_006712746.1	4260001	4300000	97	0.603677
NW_006711935.1	4700001	4740000	73	0.603682
NW_006711930.1	5260001	5300000	94	0.603695
NW_006711859.1	2140001	2180000	127	0.603702
NW_006712392.1	5380001	5420000	43	0.603714
NW_006712094.1	2920001	2960000	84	0.603724
NW_006712575.1	400001	440000	62	0.603798
NW_006711939.1	4500001	4540000	123	0.603803
NW_006712293.1	4700001	4740000	76	0.603804
NW_006711870.1	360001	400000	86	0.603826
NW_006711892.1	2000001	2040000	55	0.60384
NW_006712027.1	780001	820000	107	0.603886
NW_006712064.1	240001	280000	35	0.603913
NW_006711478.1	400001	440000	239	0.603921
NW_006712736.1	900001	940000	95	0.603943
NW_006712282.1	21300001	21340000	68	0.60395
NW_006712511.1	5460001	5500000	130	0.603957
NW_006711752.1	1440001	1480000	61	0.603961
NW_006711811.1	12260001	12300000	72	0.603965
NW_006711820.1	2040001	2080000	183	0.603992
NW_006712374.1	760001	800000	97	0.604034
NW_006711884.1	1760001	1800000	124	0.604074
NW_006711889.1	500001	540000	124	0.604075
NW_006711935.1	5200001	5240000	86	0.604088
NW_006712205.1	4280001	4320000	52	0.604101
NW_006711917.1	17960001	18000000	5	0.604147
NW_006711930.1	19300001	19340000	110	0.604161
NW_006711834.1	4320001	4360000	79	0.604191
NW_006711434.1	1520001	1560000	51	0.604192
NW_006711771.1	2080001	2120000	141	0.6042
NW_006711771.1	10920001	10960000	112	0.604219
NW_006711908.1	5980001	6020000	151	0.604238
NW_006711937.1	5720001	5760000	73	0.60433
NW_006711977.1	1980001	2020000	85	0.604352
NW_006711639.1	3340001	3380000	50	0.604377
NW_006711840.1	4440001	4480000	178	0.604386
NW_006711805.1	7960001	8000000	31	0.604401
NW_006711889.1	4380001	4420000	47	0.604411
NW_006711905.1	1620001	1660000	72	0.604424
NW_006711949.1	1880001	1920000	53	0.604429
NW_006711800.1	1440001	1480000	85	0.604492
NW_006711479.1	2840001	2880000	57	0.604525
NW_006711780.1	3180001	3220000	180	0.604532
NW_006712072.1	5460001	5500000	102	0.604538
NW_006712031.1	740001	780000	56	0.604558
NW_006711891.1	1120001	1160000	90	0.604579
NW_006712591.1	5800001	5840000	142	0.604648
NW_006711823.1	7460001	7500000	29	0.604674
NW_006711986.1	6280001	6320000	63	0.604679
NW_006711755.1	480001	520000	72	0.60471
NW_006712003.1	1560001	1600000	101	0.604718
NW_006711822.1	1360001	1400000	47	0.604743
NW_006711992.1	300001	340000	8	0.604757
NW_006711838.1	880001	920000	81	0.604802
NW_006711778.1	4340001	4380000	89	0.604817
NW_006711916.1	260001	300000	30	0.604818
NW_006711996.1	1	40000	89	0.604825
NW_006711904.1	5940001	5980000	81	0.604832
NW_006711771.1	4260001	4300000	47	0.604891
NW_006711889.1	4460001	4500000	30	0.60497
NW_006711870.1	9440001	9480000	49	0.605013
NW_006712018.1	2440001	2480000	125	0.605059
NW_006711931.1	6020001	6060000	75	0.605128
NW_006711797.1	2540001	2580000	28	0.605151
NW_006712035.1	2700001	2740000	30	0.605159
NW_006711479.1	2760001	2800000	99	0.60516
NW_006711763.1	1780001	1820000	148	0.605174
NW_006711934.1	100001	140000	66	0.605197
NW_006711908.1	3620001	3660000	92	0.605208
NW_006711791.1	6080001	6120000	179	0.605305
NW_006712311.1	5480001	5520000	76	0.605319
NW_006711812.1	660001	700000	109	0.605324
NW_006711886.1	7060001	7100000	42	0.605337
NW_006711583.1	16240001	16280000	55	0.605357
NW_006711855.1	10080001	10120000	72	0.605371
NW_006712311.1	800001	840000	101	0.605389
NW_006711930.1	14600001	14640000	50	0.605397
NW_006711828.1	2580001	2620000	254	0.6054
NW_006711318.1	100001	140000	280	0.605434
NW_006711401.1	4640001	4680000	51	0.605434
NW_006712271.1	4820001	4860000	119	0.605435
NW_006711949.1	600001	640000	116	0.605453
NW_006712238.1	7300001	7340000	109	0.605461
NW_006711583.1	2220001	2260000	92	0.605521
NW_006711843.1	1260001	1300000	112	0.605542
NW_006711935.1	720001	760000	149	0.60558
NW_006711748.1	2920001	2960000	74	0.605584
NW_006711937.1	8280001	8320000	159	0.605591
NW_006711913.1	2560001	2600000	75	0.605601
NW_006711572.1	2360001	2400000	118	0.605604
NW_006711835.1	1	40000	237	0.605634
NW_006712432.1	7480001	7520000	92	0.605638
NW_006711693.1	2540001	2580000	44	0.605648
NW_006711823.1	980001	1020000	122	0.605658
NW_006712402.1	1800001	1840000	76	0.605679
NW_006711693.1	720001	760000	73	0.605709
NW_006711916.1	2900001	2940000	176	0.60572
NW_006711726.1	1700001	1740000	93	0.605738
NW_006711899.1	1760001	1800000	61	0.605754
NW_006711551.1	1480001	1520000	34	0.605766
NW_006711838.1	1060001	1100000	132	0.605794
NW_006711977.1	4520001	4560000	74	0.605798
NW_006712076.1	1420001	1460000	97	0.605808
NW_006712260.1	11180001	11220000	24	0.605862
NW_006712097.1	1020001	1060000	44	0.605954
NW_006711777.1	2600001	2640000	178	0.606054
NW_006711753.1	800001	840000	89	0.606119
NW_006712354.1	8520001	8560000	146	0.606159
NW_006711873.1	3920001	3960000	92	0.606171
NW_006711805.1	11300001	11340000	112	0.606205
NW_006712311.1	11000001	11040000	204	0.606221
NW_006712009.1	1580001	1620000	218	0.606225
NW_006712112.1	400001	440000	93	0.606229
NW_006711958.1	180001	220000	290	0.606284
NW_006711380.1	240001	280000	97	0.606295
NW_006711772.1	1480001	1520000	68	0.606305
NW_006711784.1	720001	760000	8	0.606352
NW_006712018.1	5980001	6020000	142	0.606418
NW_006711930.1	16860001	16900000	173	0.606429
NW_006711858.1	4460001	4500000	27	0.606524
NW_006711930.1	10080001	10120000	153	0.606525
NW_006711945.1	300001	340000	85	0.60656
NW_006711983.1	9160001	9200000	90	0.606576
NW_006711855.1	10500001	10540000	97	0.606579
NW_006712013.1	280001	320000	9	0.606655
NW_006711935.1	8640001	8680000	101	0.606667
NW_006711479.1	660001	700000	67	0.606679
NW_006712128.1	4020001	4060000	150	0.60672
NW_006712726.1	3320001	3360000	45	0.606734
NW_006711761.1	4980001	5020000	67	0.60674
NW_006711786.1	3280001	3320000	42	0.606772
NW_006711935.1	5900001	5940000	58	0.606804
NW_006711786.1	1300001	1340000	124	0.606828
NW_006711780.1	4520001	4560000	51	0.606834
NW_006712036.1	2420001	2460000	96	0.606864
NW_006711977.1	940001	980000	78	0.606871
NW_006712105.1	2940001	2980000	28	0.606882
NW_006712441.1	13780001	13820000	84	0.606934
NW_006712441.1	3280001	3320000	75	0.606943
NW_006712746.1	7480001	7520000	66	0.606992
NW_006712172.1	5840001	5880000	84	0.607038
NW_006712746.1	2220001	2260000	124	0.607046
NW_006712511.1	8800001	8840000	103	0.607059
NW_006711692.1	3120001	3160000	179	0.607077
NW_006712238.1	6260001	6300000	66	0.607098
NW_006712544.1	1060001	1100000	88	0.607101
NW_006712003.1	1380001	1420000	148	0.607104
NW_006711682.1	940001	980000	37	0.607111
NW_006711854.1	1460001	1500000	59	0.607128
NW_006711971.1	3180001	3220000	84	0.607151
NW_006712072.1	620001	660000	43	0.607225
NW_006711771.1	4460001	4500000	58	0.607227
NW_006712028.1	1400001	1440000	43	0.607279
NW_006712238.1	3440001	3480000	91	0.607283
NW_006711478.1	3840001	3880000	147	0.607291
NW_006711788.1	3060001	3100000	84	0.607295
NW_006711930.1	16880001	16920000	75	0.607312
NW_006712642.1	4700001	4740000	102	0.607321
NW_006712105.1	10460001	10500000	30	0.60736
NW_006711693.1	3920001	3960000	120	0.607373
NW_006712076.1	3300001	3340000	87	0.607392
NW_006711883.1	440001	480000	94	0.607394
NW_006711927.1	1440001	1480000	92	0.607423
NW_006711834.1	6980001	7020000	48	0.607452
NW_006711807.1	5600001	5640000	40	0.607458
NW_006711456.1	2640001	2680000	48	0.607486
NW_006712094.1	5440001	5480000	55	0.60749
NW_006711886.1	1780001	1820000	80	0.607492
NW_006712746.1	1560001	1600000	139	0.607493
NW_006711811.1	11840001	11880000	92	0.607505
NW_006711823.1	7320001	7360000	58	0.607508
NW_006711870.1	9760001	9800000	142	0.607513
NW_006711786.1	4140001	4180000	109	0.607541
NW_006711737.1	360001	400000	22	0.607554
NW_006711807.1	240001	280000	78	0.607564
NW_006711779.1	580001	620000	109	0.607573
NW_006711369.1	100001	140000	123	0.607586
NW_006711561.1	2380001	2420000	99	0.607591
NW_006711693.1	6320001	6360000	192	0.607604
NW_006711930.1	520001	560000	68	0.607606
NW_006712736.1	1200001	1240000	16	0.607625
NW_006711834.1	3520001	3560000	106	0.607647
NW_006711771.1	12680001	12720000	74	0.607712
NW_006711704.1	6220001	6260000	40	0.60772
NW_006712076.1	4060001	4100000	193	0.607725
NW_006711761.1	7540001	7580000	79	0.607761
NW_006711930.1	16940001	16980000	67	0.607797
NW_006712642.1	7020001	7060000	26	0.607799
NW_006711771.1	11480001	11520000	72	0.607908
NW_006711318.1	12360001	12400000	30	0.607925
NW_006712272.1	400001	440000	27	0.607935
NW_006711983.1	9280001	9320000	94	0.60794
NW_006711785.1	3580001	3620000	40	0.608014
NW_006711827.1	8440001	8480000	90	0.608044
NW_006712205.1	3880001	3920000	78	0.608052
NW_006712249.1	640001	680000	59	0.608071
NW_006712511.1	4380001	4420000	134	0.608084
NW_006711939.1	5220001	5260000	120	0.608115
NW_006712041.1	1240001	1280000	14	0.608137
NW_006712016.1	7480001	7520000	55	0.60817
NW_006711766.1	2420001	2460000	92	0.608207
NW_006711911.1	360001	400000	21	0.608219
NW_006711819.1	24700001	24740000	22	0.608232
NW_006711908.1	1760001	1800000	181	0.608244
NW_006712072.1	720001	760000	128	0.608259
NW_006711834.1	6460001	6500000	100	0.608311
NW_006711935.1	120001	160000	113	0.608332
NW_006711855.1	5640001	5680000	139	0.608345
NW_006711827.1	7300001	7340000	102	0.608352
NW_006712441.1	4840001	4880000	62	0.608378
NW_006711928.1	12420001	12460000	41	0.608412
NW_006711930.1	5700001	5740000	86	0.608427
NW_006711930.1	22100001	22140000	103	0.608451
NW_006711957.1	3040001	3080000	77	0.608452
NW_006711939.1	5440001	5480000	45	0.608453
NW_006711964.1	60001	100000	72	0.608479
NW_006712282.1	25160001	25200000	159	0.6085
NW_006711771.1	10660001	10700000	97	0.608514
NW_006711941.1	440001	480000	73	0.608523
NW_006711855.1	11080001	11120000	149	0.608527
NW_006711805.1	7800001	7840000	35	0.608528
NW_006711834.1	6840001	6880000	120	0.608544
NW_006711772.1	1200001	1240000	50	0.608573
NW_006711800.1	2160001	2200000	60	0.608573
NW_006711949.1	6300001	6340000	132	0.608577
NW_006711918.1	1360001	1400000	48	0.608603
NW_006711671.1	6100001	6140000	52	0.608619
NW_006711819.1	24760001	24800000	49	0.608644
NW_006711935.1	560001	600000	95	0.608669
NW_006711986.1	11020001	11060000	120	0.608706
NW_006712726.1	2180001	2220000	111	0.608712
NW_006711671.1	2840001	2880000	80	0.608739
NW_006711823.1	540001	580000	203	0.608772
NW_006711785.1	10900001	10940000	56	0.608786
NW_006712051.1	300001	340000	5	0.608786
NW_006712183.1	420001	460000	50	0.60879
NW_006711617.1	400001	440000	46	0.60881
NW_006711889.1	5540001	5580000	104	0.608845
NW_006711805.1	15860001	15900000	175	0.608848
NW_006711715.1	5840001	5880000	56	0.608914
NW_006712726.1	2160001	2200000	94	0.608949
NW_006711819.1	1820001	1860000	65	0.608972
NW_006711790.1	920001	960000	45	0.609061
NW_006711583.1	2240001	2280000	98	0.609065
NW_006711855.1	10860001	10900000	71	0.609089
NW_006711856.1	420001	460000	99	0.609154
NW_006711873.1	4020001	4060000	57	0.609212
NW_006712260.1	11360001	11400000	53	0.609231
NW_006711423.1	4160001	4200000	51	0.609271
NW_006711771.1	11680001	11720000	72	0.609281
NW_006712105.1	8340001	8380000	64	0.609281
NW_006711930.1	14800001	14840000	40	0.609322
NW_006712442.1	11760001	11800000	269	0.609345
NW_006711927.1	1260001	1300000	147	0.609449
NW_006711986.1	4460001	4500000	44	0.609528
NW_006711765.1	320001	360000	72	0.609529
NW_006711899.1	2700001	2740000	199	0.609539
NW_006711817.1	5520001	5560000	197	0.609584
NW_006711911.1	420001	460000	27	0.609588
NW_006711693.1	760001	800000	100	0.609665
NW_006711908.1	6980001	7020000	52	0.609665
NW_006711916.1	800001	840000	97	0.609668
NW_006712035.1	3380001	3420000	75	0.609682
NW_006712354.1	6740001	6780000	146	0.609693
NW_006712007.1	1140001	1180000	102	0.609741
NW_006712432.1	13860001	13900000	184	0.609753
NW_006711859.1	880001	920000	59	0.609781
NW_006711875.1	5340001	5380000	89	0.609868
NW_006712282.1	9980001	10020000	124	0.609868
NW_006711858.1	7740001	7780000	89	0.609875
NW_006711931.1	8140001	8180000	92	0.609877
NW_006712172.1	5340001	5380000	95	0.60988
NW_006712311.1	14640001	14680000	162	0.609882
NW_006711827.1	1100001	1140000	82	0.609921
NW_006711791.1	1500001	1540000	197	0.60998
NW_006711819.1	1860001	1900000	39	0.610025
NW_006711857.1	3120001	3160000	52	0.610045
NW_006711812.1	2100001	2140000	30	0.610066
NW_006711817.1	6600001	6640000	181	0.610101
NW_006711840.1	960001	1000000	136	0.610144
NW_006711781.1	3100001	3140000	84	0.610157
NW_006712271.1	4900001	4940000	89	0.610228
NW_006712027.1	20001	60000	264	0.610253
NW_006711831.1	2280001	2320000	144	0.61026
NW_006711827.1	1080001	1120000	50	0.610276
NW_006711911.1	520001	560000	81	0.61029
NW_006711423.1	4200001	4240000	79	0.610292
NW_006712490.1	1680001	1720000	96	0.610307
NW_006711369.1	1160001	1200000	75	0.61032
NW_006711986.1	11000001	11040000	118	0.610325
NW_006711834.1	6440001	6480000	99	0.610339
NW_006712016.1	3860001	3900000	55	0.610352
NW_006711797.1	5460001	5500000	153	0.610379
NW_006711917.1	15640001	15680000	132	0.610444
NW_006712282.1	10120001	10160000	200	0.610465
NW_006712575.1	80001	120000	139	0.610498
NW_006711893.1	260001	300000	89	0.610522
NW_006712039.1	2740001	2780000	165	0.610538
NW_006711693.1	1880001	1920000	122	0.610547
NW_006711930.1	14300001	14340000	81	0.610582
NW_006711797.1	1680001	1720000	160	0.610597
NW_006712083.1	580001	620000	14	0.610609
NW_006712035.1	1540001	1580000	63	0.610614
NW_006712056.1	2740001	2780000	158	0.610632
NW_006712022.1	1760001	1800000	138	0.610682
NW_006712238.1	11120001	11160000	69	0.610712
NW_006711927.1	2860001	2900000	112	0.610784
NW_006711822.1	1160001	1200000	145	0.610843
NW_006711856.1	3200001	3240000	137	0.610849
NW_006711876.1	940001	980000	38	0.610853
NW_006712343.1	2500001	2540000	117	0.610921
NW_006712642.1	1760001	1800000	103	0.611024
NW_006711949.1	1820001	1860000	90	0.611064
NW_006711761.1	7580001	7620000	75	0.611072
NW_006712425.1	1	40000	144	0.611083
NW_006711930.1	8440001	8480000	70	0.611117
NW_006711949.1	3000001	3040000	60	0.611121
NW_006711771.1	10640001	10680000	82	0.611123
NW_006712726.1	5380001	5420000	77	0.611157
NW_006712036.1	480001	520000	81	0.61117
NW_006712332.1	5860001	5900000	123	0.611223
NW_006712094.1	6980001	7020000	86	0.611302
NW_006712736.1	1160001	1200000	20	0.611318
NW_006712050.1	3440001	3480000	114	0.611334
NW_006711843.1	1080001	1120000	236	0.611339
NW_006711972.1	5160001	5200000	78	0.611382
NW_006712511.1	9740001	9780000	109	0.611449
NW_006711786.1	1520001	1560000	125	0.611455
NW_006712642.1	18160001	18200000	41	0.611491
NW_006711893.1	140001	180000	76	0.611496
NW_006711401.1	4660001	4700000	54	0.611507
NW_006711937.1	7420001	7460000	97	0.611527
NW_006712441.1	19500001	19540000	241	0.611528
NW_006711308.1	7860001	7900000	103	0.611564
NW_006711806.1	2340001	2380000	96	0.611581
NW_006712746.1	320001	360000	211	0.611624
NW_006712035.1	4640001	4680000	4	0.611647
NW_006711760.1	1080001	1120000	66	0.611653
NW_006711704.1	6480001	6520000	45	0.611661
NW_006711879.1	500001	540000	75	0.611678
NW_006711763.1	1820001	1860000	193	0.611708
NW_006712105.1	6400001	6440000	87	0.611718
NW_006711834.1	9440001	9480000	91	0.61172
NW_006712282.1	5160001	5200000	147	0.611804
NW_006711838.1	720001	760000	110	0.611809
NW_006711299.1	1360001	1400000	180	0.611822
NW_006712012.1	1040001	1080000	62	0.611837
NW_006712043.1	100001	140000	29	0.611839
NW_006711318.1	1160001	1200000	131	0.611843
NW_006711855.1	9700001	9740000	103	0.611859
NW_006711983.1	13360001	13400000	80	0.611863
NW_006711737.1	2400001	2440000	97	0.611869
NW_006712482.1	1100001	1140000	37	0.611869
NW_006711937.1	5660001	5700000	110	0.611871
NW_006712249.1	700001	740000	88	0.611888
NW_006711834.1	2680001	2720000	91	0.611889
NW_006711572.1	3100001	3140000	164	0.611893
NW_006712105.1	8160001	8200000	61	0.611929
NW_006711855.1	11380001	11420000	71	0.611973
NW_006712736.1	860001	900000	96	0.611999
NW_006711288.1	1880001	1920000	27	0.612005
NW_006711628.1	5120001	5160000	101	0.612023
NW_006712126.1	60001	100000	108	0.612036
NW_006711854.1	1500001	1540000	90	0.612042
NW_006712319.1	240001	280000	100	0.612062
NW_006711693.1	6300001	6340000	178	0.612063
NW_006711823.1	5420001	5460000	145	0.612067
NW_006711693.1	700001	740000	49	0.61208
NW_006711781.1	900001	940000	80	0.612112
NW_006711840.1	640001	680000	102	0.612112
NW_006712036.1	3720001	3760000	165	0.612156
NW_006712654.1	3580001	3620000	64	0.612169
NW_006712141.1	20001	60000	16	0.612203
NW_006711819.1	23580001	23620000	81	0.612209
NW_006712018.1	5960001	6000000	133	0.612227
NW_006711913.1	2720001	2760000	76	0.612253
NW_006711930.1	14840001	14880000	29	0.612305
NW_006712172.1	5560001	5600000	29	0.61238
NW_006711779.1	560001	600000	154	0.61241
NW_006711784.1	1400001	1440000	3	0.612447
NW_006712050.1	5920001	5960000	165	0.61248
NW_006711935.1	10380001	10420000	60	0.612502
NW_006711820.1	1360001	1400000	129	0.612523
NW_006711986.1	13120001	13160000	76	0.612559
NW_006711889.1	4320001	4360000	40	0.612626
NW_006711855.1	7560001	7600000	97	0.61271
NW_006712127.1	3100001	3140000	68	0.612712
NW_006712441.1	10580001	10620000	149	0.612761
NW_006711930.1	5220001	5260000	38	0.612799
NW_006711772.1	8800001	8840000	45	0.61281
NW_006711692.1	4180001	4220000	87	0.612828
NW_006711359.1	2740001	2780000	117	0.612912
NW_006712007.1	3820001	3860000	71	0.612914
NW_006712105.1	5800001	5840000	37	0.612928
NW_006711882.1	3400001	3440000	89	0.612932
NW_006711819.1	23720001	23760000	130	0.612947
NW_006712018.1	4600001	4640000	66	0.612966
NW_006711756.1	5800001	5840000	203	0.612986
NW_006712018.1	7620001	7660000	173	0.613016
NW_006712511.1	8740001	8780000	188	0.61304
NW_006711765.1	1020001	1060000	96	0.613043
NW_006712112.1	20001	60000	92	0.613049
NW_006711693.1	2360001	2400000	151	0.613058
NW_006711896.1	5220001	5260000	141	0.613062
NW_006711834.1	6380001	6420000	112	0.613077
NW_006711583.1	10920001	10960000	38	0.613154
NW_006712022.1	1600001	1640000	193	0.613181
NW_006711997.1	1680001	1720000	124	0.613185
NW_006711827.1	2580001	2620000	72	0.613249
NW_006711606.1	1220001	1260000	85	0.613261
NW_006711786.1	1140001	1180000	172	0.613317
NW_006711930.1	4640001	4680000	55	0.613333
NW_006712662.1	1	40000	43	0.613342
NW_006712426.1	20001	60000	13	0.613344
NW_006711954.1	640001	680000	4	0.613395
NW_006711988.1	2920001	2960000	235	0.613401
NW_006711278.1	1440001	1480000	108	0.613404
NW_006711401.1	4700001	4740000	40	0.613427
NW_006712238.1	12940001	12980000	188	0.613443
NW_006711855.1	13700001	13740000	82	0.613446
NW_006711834.1	4240001	4280000	129	0.613448
NW_006711704.1	6120001	6160000	59	0.613475
NW_006711935.1	1100001	1140000	175	0.613483
NW_006711930.1	7280001	7320000	115	0.613492
NW_006712282.1	9580001	9620000	199	0.613505
NW_006711704.1	12100001	12140000	71	0.613507
NW_006711875.1	6480001	6520000	112	0.613517
NW_006711757.1	6440001	6480000	96	0.613533
NW_006712311.1	10980001	11020000	215	0.61355
NW_006711935.1	5560001	5600000	93	0.613574
NW_006712642.1	8960001	9000000	70	0.613578
NW_006712105.1	5780001	5820000	77	0.613586
NW_006711916.1	280001	320000	34	0.613631
NW_006711823.1	2120001	2160000	92	0.613647
NW_006711781.1	480001	520000	146	0.613656
NW_006712007.1	1920001	1960000	126	0.613657
NW_006711807.1	1120001	1160000	41	0.613696
NW_006712076.1	5980001	6020000	85	0.61372
NW_006711835.1	1960001	2000000	155	0.613724
NW_006711828.1	6360001	6400000	65	0.613742
NW_006711808.1	20580001	20620000	94	0.613773
NW_006712018.1	7300001	7340000	125	0.613799
NW_006711753.1	6440001	6480000	140	0.61384
NW_006711772.1	8780001	8820000	38	0.613864
NW_006711969.1	2440001	2480000	54	0.613914
NW_006711785.1	13020001	13060000	78	0.613991
NW_006711628.1	1960001	2000000	107	0.614036
NW_006711983.1	13240001	13280000	90	0.614061
NW_006712441.1	3400001	3440000	83	0.614068
NW_006711904.1	5960001	6000000	48	0.614091
NW_006712205.1	3940001	3980000	35	0.614111
NW_006711855.1	9240001	9280000	102	0.614171
NW_006712035.1	2100001	2140000	32	0.614178
NW_006711785.1	13040001	13080000	91	0.614187
NW_006711855.1	9740001	9780000	195	0.614189
NW_006712432.1	13780001	13820000	195	0.614217
NW_006711693.1	5660001	5700000	122	0.614247
NW_006711949.1	6000001	6040000	54	0.61426
NW_006711935.1	9420001	9460000	43	0.614276
NW_006711977.1	4680001	4720000	138	0.614294
NW_006712035.1	2060001	2100000	22	0.614303
NW_006712402.1	2420001	2460000	109	0.614304
NW_006711791.1	3380001	3420000	107	0.614339
NW_006712050.1	6000001	6040000	113	0.614351
NW_006712094.1	7920001	7960000	44	0.614383
NW_006712018.1	4680001	4720000	139	0.6144
NW_006711834.1	7020001	7060000	68	0.614408
NW_006711957.1	340001	380000	79	0.614421
NW_006711889.1	4360001	4400000	62	0.614432
NW_006711812.1	680001	720000	146	0.614439
NW_006711831.1	1260001	1300000	83	0.614459
NW_006711401.1	4720001	4760000	29	0.614483
NW_006711949.1	3780001	3820000	95	0.61453
NW_006711889.1	8640001	8680000	65	0.614543
NW_006711908.1	1700001	1740000	213	0.61456
NW_006711986.1	11100001	11140000	91	0.614573
NW_006711928.1	6560001	6600000	137	0.614644
NW_006712271.1	4000001	4040000	138	0.61465
NW_006712036.1	2720001	2760000	102	0.614658
NW_006712555.1	10600001	10640000	54	0.614687
NW_006711805.1	10820001	10860000	97	0.614697
NW_006711819.1	24660001	24700000	18	0.614703
NW_006711930.1	3080001	3120000	78	0.61471
NW_006712354.1	9480001	9520000	91	0.614736
NW_006711800.1	2700001	2740000	82	0.614742
NW_006711840.1	2560001	2600000	169	0.614752
NW_006711771.1	5400001	5440000	78	0.614758
NW_006711946.1	3100001	3140000	25	0.614813
NW_006711918.1	2100001	2140000	131	0.614819
NW_006711843.1	1820001	1860000	146	0.614821
NW_006711889.1	5640001	5680000	116	0.614827
NW_006711771.1	9800001	9840000	67	0.614874
NW_006712374.1	3640001	3680000	130	0.614902
NW_006711748.1	880001	920000	114	0.614977
NW_006711521.1	5000001	5040000	149	0.614993
NW_006711935.1	4360001	4400000	35	0.615
NW_006712402.1	1720001	1760000	79	0.615035
NW_006712088.1	1020001	1060000	43	0.615037
NW_006711935.1	10280001	10320000	72	0.615042
NW_006712453.1	880001	920000	89	0.615172
NW_006712441.1	14300001	14340000	64	0.615182
NW_006711977.1	1080001	1120000	111	0.615184
NW_006712039.1	4740001	4780000	212	0.615189
NW_006712311.1	14660001	14700000	126	0.615227
NW_006711834.1	9300001	9340000	47	0.615232
NW_006711950.1	500001	540000	177	0.61527
NW_006711693.1	2320001	2360000	58	0.615321
NW_006711693.1	3880001	3920000	170	0.615331
NW_006711911.1	320001	360000	27	0.615337
NW_006711913.1	2640001	2680000	99	0.615344
NW_006712050.1	5040001	5080000	126	0.615362
NW_006711757.1	1280001	1320000	156	0.615395
NW_006712260.1	2320001	2360000	61	0.615395
NW_006711850.1	1520001	1560000	98	0.615416
NW_006711855.1	5720001	5760000	158	0.615441
NW_006711945.1	140001	180000	96	0.615485
NW_006711879.1	520001	560000	116	0.615524
NW_006711955.1	9420001	9460000	76	0.61555
NW_006711881.1	620001	660000	70	0.615572
NW_006712726.1	1480001	1520000	58	0.615644
NW_006711840.1	760001	800000	120	0.615671
NW_006711941.1	4540001	4580000	77	0.615697
NW_006711988.1	120001	160000	47	0.615702
NW_006711401.1	4600001	4640000	52	0.615726
NW_006711812.1	2500001	2540000	145	0.615732
NW_006711838.1	1080001	1120000	107	0.615735
NW_006712642.1	13280001	13320000	166	0.615789
NW_006712402.1	3600001	3640000	62	0.615805
NW_006711866.1	340001	380000	42	0.615859
NW_006712642.1	720001	760000	47	0.615882
NW_006711551.1	100001	140000	5	0.615883
NW_006711803.1	420001	460000	103	0.615951
NW_006711831.1	2320001	2360000	129	0.615978
NW_006711757.1	2580001	2620000	71	0.615993
NW_006711785.1	12960001	13000000	182	0.616007
NW_006712354.1	15020001	15060000	82	0.616031
NW_006712097.1	860001	900000	74	0.616065
NW_006712441.1	6120001	6160000	31	0.616072
NW_006712127.1	1640001	1680000	61	0.616135
NW_006711542.1	1460001	1500000	169	0.61614
NW_006711927.1	6900001	6940000	241	0.616177
NW_006711805.1	2300001	2340000	141	0.616183
NW_006712282.1	35140001	35180000	89	0.616252
NW_006711820.1	820001	860000	149	0.616261
NW_006712441.1	8100001	8140000	91	0.61629
NW_006712018.1	4760001	4800000	126	0.616298
NW_006712105.1	2960001	3000000	44	0.616317
NW_006711748.1	2520001	2560000	29	0.616368
NW_006711786.1	3840001	3880000	82	0.616415
NW_006712282.1	10400001	10440000	73	0.61645
NW_006711693.1	680001	720000	37	0.616457
NW_006711937.1	4860001	4900000	132	0.616562
NW_006711784.1	900001	940000	11	0.61658
NW_006712076.1	4360001	4400000	142	0.616604
NW_006711834.1	8620001	8660000	88	0.61661
NW_006711983.1	5780001	5820000	58	0.616621
NW_006712016.1	6540001	6580000	113	0.616622
NW_006711858.1	6180001	6220000	40	0.616647
NW_006711977.1	1640001	1680000	49	0.616654
NW_006711986.1	5640001	5680000	44	0.616693
NW_006711765.1	1140001	1180000	65	0.616694
NW_006712205.1	3960001	4000000	28	0.616694
NW_006712183.1	12580001	12620000	158	0.616726
NW_006712441.1	6780001	6820000	66	0.616733
NW_006712105.1	8180001	8220000	80	0.616748
NW_006711857.1	3500001	3540000	132	0.616749
NW_006712238.1	8640001	8680000	134	0.616766
NW_006711551.1	660001	700000	56	0.616788
NW_006711844.1	600001	640000	113	0.616829
NW_006711949.1	1140001	1180000	84	0.616852
NW_006711873.1	3500001	3540000	91	0.616855
NW_006711818.1	2260001	2300000	125	0.616876
NW_006711930.1	5560001	5600000	97	0.616876
NW_006712073.1	20001	60000	15	0.616893
NW_006711935.1	10260001	10300000	68	0.616928
NW_006711401.1	4520001	4560000	54	0.616937
NW_006712205.1	3080001	3120000	51	0.616963
NW_006711772.1	60001	100000	31	0.616997
NW_006711855.1	14160001	14200000	20	0.617049
NW_006711977.1	1760001	1800000	34	0.61705
NW_006711909.1	1360001	1400000	52	0.617078
NW_006711423.1	4380001	4420000	79	0.617087
NW_006712282.1	1140001	1180000	126	0.617094
NW_006711812.1	2840001	2880000	96	0.617104
NW_006711761.1	1360001	1400000	96	0.617132
NW_006712105.1	3600001	3640000	43	0.617148
NW_006711834.1	2420001	2460000	115	0.617159
NW_006711820.1	4640001	4680000	64	0.61723
NW_006712282.1	23100001	23140000	49	0.617253
NW_006712260.1	11460001	11500000	68	0.617293
NW_006712064.1	20001	60000	92	0.617312
NW_006711896.1	1480001	1520000	45	0.617346
NW_006711988.1	180001	220000	99	0.617373
NW_006712050.1	3460001	3500000	84	0.617376
NW_006712076.1	400001	440000	75	0.617378
NW_006712011.1	120001	160000	8	0.617395
NW_006711511.1	2520001	2560000	132	0.617402
NW_006711945.1	260001	300000	80	0.617482
NW_006711825.1	1660001	1700000	72	0.617515
NW_006711870.1	9220001	9260000	85	0.617529
NW_006711835.1	1780001	1820000	79	0.617536
NW_006711971.1	1480001	1520000	181	0.617536
NW_006711820.1	1380001	1420000	76	0.61758
NW_006711949.1	5680001	5720000	156	0.617608
NW_006711812.1	240001	280000	201	0.617626
NW_006711786.1	3300001	3340000	104	0.617633
NW_006711771.1	11200001	11240000	70	0.617651
NW_006712238.1	6200001	6240000	61	0.617666
NW_006711949.1	1740001	1780000	126	0.617674
NW_006712104.1	80001	120000	5	0.617764
NW_006712501.1	3180001	3220000	41	0.617792
NW_006711797.1	2860001	2900000	191	0.617834
NW_006712425.1	20001	60000	69	0.617844
NW_006711369.1	1480001	1520000	126	0.617846
NW_006711834.1	3700001	3740000	161	0.617896
NW_006711889.1	420001	460000	102	0.617917
NW_006711855.1	13120001	13160000	87	0.617926
NW_006711780.1	4300001	4340000	83	0.617952
NW_006711693.1	4360001	4400000	68	0.617964
NW_006712076.1	1140001	1180000	222	0.617969
NW_006712103.1	400001	440000	156	0.617973
NW_006711934.1	2000001	2040000	108	0.618015
NW_006712260.1	11580001	11620000	76	0.618036
NW_006711802.1	3660001	3700000	87	0.618114
NW_006711931.1	3500001	3540000	57	0.618158
NW_006712205.1	4000001	4040000	22	0.618174
NW_006711937.1	5280001	5320000	173	0.618178
NW_006711856.1	1880001	1920000	121	0.618187
NW_006711970.1	1	40000	11	0.618193
NW_006711908.1	12140001	12180000	60	0.618195
NW_006711748.1	760001	800000	85	0.618241
NW_006711970.1	440001	480000	10	0.618245
NW_006711857.1	640001	680000	42	0.618264
NW_006711935.1	260001	300000	195	0.618267
NW_006711918.1	1200001	1240000	116	0.618279
NW_006711639.1	7080001	7120000	208	0.618281
NW_006711834.1	4760001	4800000	78	0.618294
NW_006711855.1	9620001	9660000	129	0.618351
NW_006711757.1	6500001	6540000	162	0.618357
NW_006711935.1	4680001	4720000	74	0.618359
NW_006712083.1	300001	340000	47	0.618374
NW_006711827.1	8260001	8300000	65	0.618398
NW_006711870.1	4780001	4820000	28	0.618414
NW_006711961.1	1580001	1620000	6	0.618444
NW_006711858.1	2300001	2340000	62	0.618455
NW_006712453.1	1400001	1440000	122	0.618462
NW_006712272.1	860001	900000	36	0.618479
NW_006711823.1	6400001	6440000	113	0.618492
NW_006712022.1	1740001	1780000	122	0.618499
NW_006712575.1	880001	920000	90	0.618519
NW_006711988.1	6040001	6080000	159	0.618522
NW_006712319.1	220001	260000	78	0.618536
NW_006711828.1	5700001	5740000	84	0.618542
NW_006712036.1	2460001	2500000	52	0.618543
NW_006712363.1	1060001	1100000	202	0.618562
NW_006711823.1	5480001	5520000	35	0.618606
NW_006712736.1	1300001	1340000	26	0.618637
NW_006712441.1	2780001	2820000	34	0.618656
NW_006711930.1	11740001	11780000	101	0.618675
NW_006711769.1	5920001	5960000	66	0.618735
NW_006711479.1	1220001	1260000	86	0.618755
NW_006711551.1	300001	340000	60	0.618792
NW_006711870.1	4760001	4800000	39	0.618806
NW_006712064.1	460001	500000	32	0.618806
NW_006711761.1	1380001	1420000	91	0.618817
NW_006711479.1	2460001	2500000	82	0.618912
NW_006711908.1	10260001	10300000	92	0.618935
NW_006712564.1	3640001	3680000	108	0.618939
NW_006712025.1	580001	620000	50	0.618943
NW_006712238.1	14080001	14120000	113	0.618974
NW_006712238.1	8400001	8440000	146	0.618985
NW_006711808.1	20380001	20420000	92	0.619109
NW_006712555.1	7660001	7700000	123	0.619134
NW_006711812.1	1840001	1880000	134	0.619199
NW_006711930.1	13900001	13940000	123	0.619202
NW_006711918.1	1220001	1260000	105	0.619284
NW_006711977.1	1120001	1160000	86	0.61929
NW_006711799.1	2360001	2400000	70	0.619295
NW_006711870.1	9660001	9700000	108	0.619307
NW_006711972.1	5420001	5460000	105	0.619313
NW_006712094.1	7420001	7460000	85	0.619325
NW_006711949.1	4600001	4640000	46	0.619387
NW_006711583.1	3820001	3860000	146	0.619485
NW_006712441.1	13240001	13280000	122	0.619529
NW_006712441.1	14200001	14240000	175	0.619591
NW_006711858.1	3960001	4000000	67	0.619626
NW_006711834.1	3480001	3520000	162	0.619635
NW_006711479.1	640001	680000	66	0.619655
NW_006712035.1	2120001	2160000	31	0.619657
NW_006711898.1	5780001	5820000	70	0.619712
NW_006711949.1	3360001	3400000	110	0.619737
NW_006712205.1	40001	80000	129	0.619815
NW_006712126.1	100001	140000	95	0.619816
NW_006711784.1	2080001	2120000	11	0.619884
NW_006711671.1	2820001	2860000	59	0.619897
NW_006711899.1	1500001	1540000	52	0.619898
NW_006711941.1	4460001	4500000	149	0.61993
NW_006711318.1	2400001	2440000	127	0.619939
NW_006711748.1	2840001	2880000	31	0.619941
NW_006712746.1	6760001	6800000	107	0.619992
NW_006711935.1	6540001	6580000	147	0.620015
NW_006712060.1	720001	760000	94	0.62004
NW_006711812.1	2260001	2300000	9	0.620057
NW_006711370.1	560001	600000	12	0.620061
NW_006712533.1	680001	720000	216	0.620067
NW_006712726.1	5460001	5500000	37	0.620094
NW_006711761.1	9860001	9900000	51	0.620132
NW_006711856.1	5100001	5140000	42	0.620152
NW_006711819.1	1840001	1880000	62	0.620178
NW_006711299.1	120001	160000	135	0.620181
NW_006712036.1	2840001	2880000	199	0.620268
NW_006711881.1	1960001	2000000	47	0.620277
NW_006712271.1	1600001	1640000	133	0.620288
NW_006712165.1	40001	80000	16	0.620314
NW_006712282.1	9160001	9200000	180	0.620387
NW_006711971.1	420001	460000	99	0.62039
NW_006711755.1	500001	540000	55	0.620409
NW_006711823.1	1000001	1040000	99	0.620424
NW_006711960.1	4840001	4880000	152	0.620453
NW_006711808.1	20340001	20380000	57	0.620466
NW_006711561.1	3340001	3380000	159	0.620485
NW_006712115.1	5020001	5060000	149	0.62051
NW_006711931.1	3540001	3580000	126	0.620512
NW_006712613.1	2680001	2720000	141	0.620512
NW_006711759.1	3100001	3140000	209	0.620552
NW_006711938.1	1180001	1220000	171	0.620559
NW_006711318.1	1500001	1540000	115	0.620566
NW_006711785.1	12940001	12980000	147	0.620579
NW_006711855.1	14240001	14280000	40	0.620604
NW_006712003.1	1060001	1100000	50	0.620647
NW_006712323.1	1	40000	5	0.62065
NW_006711982.1	1080001	1120000	111	0.620654
NW_006712746.1	2900001	2940000	77	0.620677
NW_006711843.1	2580001	2620000	167	0.620689
NW_006711858.1	9380001	9420000	129	0.620712
NW_006711834.1	4700001	4740000	140	0.620783
NW_006712002.1	20001	60000	160	0.620816
NW_006711930.1	480001	520000	61	0.620843
NW_006711771.1	10120001	10160000	30	0.620862
NW_006711821.1	1420001	1460000	51	0.620874
NW_006711970.1	620001	660000	9	0.620915
NW_006711955.1	3340001	3380000	141	0.620961
NW_006711988.1	1520001	1560000	39	0.620977
NW_006712161.1	3340001	3380000	103	0.620979
NW_006711949.1	11080001	11120000	116	0.621027
NW_006712726.1	1040001	1080000	78	0.621034
NW_006711704.1	2040001	2080000	136	0.621087
NW_006711856.1	3540001	3580000	90	0.621106
NW_006712018.1	7540001	7580000	200	0.621122
NW_006711819.1	9020001	9060000	96	0.621139
NW_006711997.1	860001	900000	189	0.621167
NW_006711757.1	5980001	6020000	105	0.621177
NW_006711935.1	10320001	10360000	78	0.621211
NW_006712726.1	5400001	5440000	93	0.621251
NW_006711858.1	7920001	7960000	104	0.621261
NW_006711937.1	8520001	8560000	174	0.621272
NW_006711805.1	8060001	8100000	40	0.621312
NW_006711930.1	8800001	8840000	111	0.621313
NW_006711423.1	4360001	4400000	76	0.621324
NW_006711811.1	11680001	11720000	153	0.621363
NW_006711359.1	2720001	2760000	102	0.621374
NW_006711935.1	1360001	1400000	87	0.621389
NW_006711887.1	420001	460000	52	0.621406
NW_006711778.1	2060001	2100000	69	0.621413
NW_006711908.1	3640001	3680000	101	0.621442
NW_006711957.1	360001	400000	72	0.621457
NW_006711693.1	9960001	10000000	63	0.621508
NW_006711693.1	5680001	5720000	165	0.621524
NW_006711935.1	8620001	8660000	98	0.621542
NW_006712382.1	5560001	5600000	147	0.621607
NW_006712070.1	520001	560000	5	0.621622
NW_006711819.1	24340001	24380000	90	0.621623
NW_006712564.1	6740001	6780000	95	0.621643
NW_006712007.1	5540001	5580000	13	0.621714
NW_006711986.1	4340001	4380000	119	0.621744
NW_006711827.1	1020001	1060000	101	0.621756
NW_006711771.1	10720001	10760000	69	0.621785
NW_006711971.1	4080001	4120000	207	0.621793
NW_006712115.1	1560001	1600000	70	0.621805
NW_006712105.1	8220001	8260000	57	0.621829
NW_006711949.1	1920001	1960000	132	0.621832
NW_006712726.1	1360001	1400000	145	0.621863
NW_006711935.1	5180001	5220000	73	0.621881
NW_006712613.1	1880001	1920000	196	0.621892
NW_006711930.1	18820001	18860000	107	0.621893
NW_006712005.1	11780001	11820000	71	0.621896
NW_006711819.1	24780001	24820000	64	0.621947
NW_006711800.1	420001	460000	41	0.621961
NW_006711988.1	2000001	2040000	143	0.621972
NW_006712726.1	5340001	5380000	52	0.621975
NW_006711478.1	4380001	4420000	69	0.621987
NW_006711780.1	2780001	2820000	164	0.622026
NW_006711935.1	10300001	10340000	82	0.622064
NW_006712374.1	3660001	3700000	88	0.622075
NW_006712441.1	5720001	5760000	18	0.622125
NW_006711935.1	5540001	5580000	81	0.622153
NW_006712411.1	2800001	2840000	61	0.622188
NW_006711808.1	20360001	20400000	77	0.622237
NW_006711845.1	2420001	2460000	65	0.622249
NW_006711913.1	2980001	3020000	43	0.622333
NW_006711288.1	1860001	1900000	34	0.622347
NW_006712501.1	4560001	4600000	103	0.622396
NW_006711881.1	2100001	2140000	95	0.622399
NW_006712311.1	17580001	17620000	59	0.622422
NW_006712216.1	80001	120000	201	0.622475
NW_006712654.1	3740001	3780000	103	0.622515
NW_006712049.1	320001	360000	132	0.622598
NW_006711997.1	2640001	2680000	144	0.622599
NW_006711996.1	80001	120000	90	0.622633
NW_006711856.1	4620001	4660000	83	0.622663
NW_006711843.1	1640001	1680000	127	0.622676
NW_006711771.1	7720001	7760000	58	0.622703
NW_006711858.1	7400001	7440000	132	0.622703
NW_006712016.1	3660001	3700000	100	0.62272
NW_006711930.1	21860001	21900000	88	0.622733
NW_006711278.1	1380001	1420000	34	0.622741
NW_006711856.1	5380001	5420000	45	0.622754
NW_006712715.1	20001	60000	64	0.622767
NW_006711780.1	1920001	1960000	123	0.622791
NW_006711928.1	2960001	3000000	79	0.622807
NW_006712354.1	5980001	6020000	78	0.62281
NW_006711628.1	5080001	5120000	103	0.622865
NW_006712161.1	3360001	3400000	89	0.622899
NW_006712272.1	740001	780000	38	0.622925
NW_006712058.1	240001	280000	50	0.622962
NW_006711791.1	380001	420000	113	0.622966
NW_006711935.1	7920001	7960000	78	0.623004
NW_006711769.1	7240001	7280000	106	0.623036
NW_006711881.1	80001	120000	45	0.623036
NW_006711791.1	3800001	3840000	123	0.623061
NW_006712212.1	1960001	2000000	142	0.623062
NW_006712128.1	920001	960000	185	0.623065
NW_006712441.1	7020001	7060000	50	0.623065
NW_006711834.1	9580001	9620000	96	0.623085
NW_006711288.1	1840001	1880000	29	0.623094
NW_006711856.1	320001	360000	126	0.623122
NW_006712293.1	7520001	7560000	61	0.623136
NW_006711973.1	360001	400000	89	0.62315
NW_006712382.1	5580001	5620000	135	0.62315
NW_006712726.1	1800001	1840000	94	0.623156
NW_006712127.1	2320001	2360000	83	0.623159
NW_006712441.1	5820001	5860000	76	0.623195
NW_006712441.1	13180001	13220000	101	0.623241
NW_006711930.1	16960001	17000000	81	0.623248
NW_006711939.1	5120001	5160000	75	0.623254
NW_006712642.1	8420001	8460000	113	0.623288
NW_006712017.1	6000001	6040000	129	0.623452
NW_006711913.1	1660001	1700000	35	0.623454
NW_006712441.1	13220001	13260000	120	0.623484
NW_006711792.1	4500001	4540000	45	0.623489
NW_006712726.1	5360001	5400000	57	0.623501
NW_006711896.1	6280001	6320000	101	0.623564
NW_006711986.1	4360001	4400000	107	0.623572
NW_006711761.1	6020001	6060000	92	0.62358
NW_006711908.1	260001	300000	141	0.623605
NW_006711693.1	3860001	3900000	174	0.62367
NW_006711977.1	5460001	5500000	130	0.623682
NW_006712736.1	1180001	1220000	23	0.623682
NW_006711960.1	4860001	4900000	147	0.623683
NW_006711939.1	3160001	3200000	74	0.623749
NW_006712392.1	6640001	6680000	153	0.623768
NW_006711843.1	1620001	1660000	104	0.623802
NW_006711825.1	520001	560000	97	0.623871
NW_006711935.1	4600001	4640000	52	0.623876
NW_006712382.1	60001	100000	197	0.6239
NW_006711935.1	620001	660000	133	0.623924
NW_006712511.1	7360001	7400000	120	0.623937
NW_006712205.1	3920001	3960000	51	0.623944
NW_006711977.1	580001	620000	108	0.623979
NW_006711768.1	820001	860000	91	0.623994
NW_006712564.1	3180001	3220000	211	0.624008
NW_006712076.1	6160001	6200000	83	0.624011
NW_006711887.1	1700001	1740000	18	0.624023
NW_006712076.1	2260001	2300000	166	0.624038
NW_006711778.1	2040001	2080000	70	0.624042
NW_006711827.1	1280001	1320000	156	0.624046
NW_006711896.1	7100001	7140000	74	0.624059
NW_006711988.1	4740001	4780000	117	0.624099
NW_006711827.1	7420001	7460000	111	0.624154
NW_006712282.1	9620001	9660000	198	0.624233
NW_006712072.1	7640001	7680000	58	0.624243
NW_006711957.1	740001	780000	49	0.624286
NW_006711957.1	3140001	3180000	61	0.624297
NW_006712076.1	4340001	4380000	109	0.624299
NW_006712097.1	980001	1020000	64	0.62431
NW_006711957.1	780001	820000	63	0.62432
NW_006711806.1	2100001	2140000	97	0.624327
NW_006711819.1	2760001	2800000	31	0.62433
NW_006711960.1	4900001	4940000	219	0.624349
NW_006712163.1	320001	360000	75	0.624362
NW_006712035.1	1280001	1320000	56	0.624394
NW_006711937.1	5700001	5740000	80	0.624422
NW_006711877.1	560001	600000	3	0.624448
NW_006711807.1	1200001	1240000	55	0.624452
NW_006711771.1	11140001	11180000	43	0.624485
NW_006712555.1	7640001	7680000	114	0.624501
NW_006711886.1	560001	600000	90	0.624506
NW_006711823.1	3680001	3720000	145	0.624578
NW_006711908.1	3760001	3800000	94	0.624628
NW_006712726.1	5320001	5360000	39	0.624647
NW_006711801.1	1180001	1220000	107	0.62467
NW_006712282.1	35120001	35160000	77	0.624682
NW_006711785.1	12080001	12120000	92	0.624722
NW_006711941.1	320001	360000	37	0.624724
NW_006711532.1	1500001	1540000	32	0.624726
NW_006711845.1	200001	240000	95	0.624757
NW_006711753.1	820001	860000	90	0.624806
NW_006712282.1	23120001	23160000	64	0.624813
NW_006712018.1	6380001	6420000	142	0.624823
NW_006712076.1	3260001	3300000	187	0.624832
NW_006712311.1	11680001	11720000	182	0.624841
NW_006711854.1	7720001	7760000	83	0.624904
NW_006711817.1	5200001	5240000	87	0.624927
NW_006711790.1	440001	480000	36	0.624963
NW_006711828.1	5540001	5580000	101	0.62498
NW_006711939.1	5320001	5360000	96	0.625025
NW_006712746.1	80001	120000	156	0.625039
NW_006711855.1	9320001	9360000	89	0.625067
NW_006712441.1	3020001	3060000	83	0.625089
NW_006711819.1	23320001	23360000	98	0.625154
NW_006712065.1	140001	180000	15	0.625173
NW_006711930.1	16840001	16880000	170	0.625176
NW_006711930.1	17420001	17460000	84	0.625184
NW_006711935.1	5920001	5960000	64	0.625245
NW_006712172.1	5920001	5960000	29	0.62526
NW_006711757.1	1240001	1280000	91	0.625278
NW_006711859.1	3260001	3300000	34	0.62529
NW_006711693.1	4140001	4180000	121	0.625295
NW_006711819.1	25500001	25540000	45	0.625353
NW_006711870.1	14400001	14440000	66	0.625356
NW_006711823.1	1260001	1300000	81	0.625372
NW_006711786.1	1260001	1300000	247	0.625395
NW_006712441.1	6460001	6500000	87	0.625439
NW_006711949.1	1900001	1940000	91	0.625478
NW_006711937.1	4100001	4140000	86	0.625481
NW_006711855.1	1780001	1820000	106	0.625523
NW_006711989.1	6160001	6200000	77	0.625532
NW_006711945.1	240001	280000	58	0.625558
NW_006712736.1	1280001	1320000	24	0.625569
NW_006711780.1	4320001	4360000	68	0.625584
NW_006712271.1	4740001	4780000	114	0.625586
NW_006711834.1	9460001	9500000	132	0.625606
NW_006711811.1	11720001	11760000	58	0.62563
NW_006712746.1	7720001	7760000	133	0.625631
NW_006711823.1	7280001	7320000	160	0.625635
NW_006711891.1	1420001	1460000	66	0.625723
NW_006711786.1	2100001	2140000	142	0.625736
NW_006711956.1	1000001	1040000	123	0.625779
NW_006711748.1	2960001	3000000	82	0.625828
NW_006711771.1	11260001	11300000	80	0.625836
NW_006712097.1	880001	920000	59	0.625836
NW_006712302.1	1240001	1280000	113	0.625924
NW_006712432.1	7020001	7060000	55	0.625967
NW_006712453.1	1540001	1580000	165	0.625968
NW_006712076.1	4380001	4420000	150	0.625986
NW_006711819.1	23560001	23600000	72	0.62604
NW_006711693.1	960001	1000000	143	0.626082
NW_006711908.1	12900001	12940000	76	0.626104
NW_006711780.1	3200001	3240000	137	0.626119
NW_006711479.1	1000001	1040000	109	0.62616
NW_006711935.1	10340001	10380000	77	0.62616
NW_006711819.1	24220001	24260000	78	0.626162
NW_006711964.1	120001	160000	53	0.62617
NW_006711949.1	1800001	1840000	80	0.626184
NW_006711961.1	760001	800000	5	0.626189
NW_006711961.1	780001	820000	5	0.626189
NW_006711913.1	2740001	2780000	58	0.626208
NW_006711918.1	1560001	1600000	65	0.626215
NW_006711930.1	22540001	22580000	97	0.626242
NW_006711809.1	2640001	2680000	59	0.626276
NW_006712623.1	480001	520000	83	0.626282
NW_006712382.1	5880001	5920000	104	0.626286
NW_006712216.1	980001	1020000	78	0.626325
NW_006711935.1	5960001	6000000	171	0.626392
NW_006711834.1	4420001	4460000	66	0.626399
NW_006711930.1	7420001	7460000	94	0.626402
NW_006711934.1	780001	820000	64	0.626424
NW_006712309.1	400001	440000	67	0.626467
NW_006711825.1	3680001	3720000	71	0.626472
NW_006711803.1	60001	100000	115	0.626501
NW_006711949.1	300001	340000	75	0.626518
NW_006711479.1	460001	500000	95	0.62657
NW_006712238.1	8600001	8640000	187	0.626606
NW_006711857.1	200001	240000	41	0.626646
NW_006711798.1	1820001	1860000	110	0.626668
NW_006711639.1	5080001	5120000	116	0.626671
NW_006712049.1	720001	760000	210	0.626708
NW_006711842.1	680001	720000	140	0.62672
NW_006712441.1	6700001	6740000	33	0.626734
NW_006711639.1	1700001	1740000	124	0.626738
NW_006712642.1	11640001	11680000	133	0.626743
NW_006711792.1	4100001	4140000	35	0.62676
NW_006711935.1	8360001	8400000	25	0.626768
NW_006711845.1	180001	220000	70	0.626775
NW_006712205.1	140001	180000	105	0.626792
NW_006711772.1	1460001	1500000	70	0.626805
NW_006711278.1	1500001	1540000	75	0.626816
NW_006712239.1	3300001	3340000	66	0.626816
NW_006711855.1	8980001	9020000	115	0.626821
NW_006711834.1	9900001	9940000	114	0.626822
NW_006712282.1	10300001	10340000	87	0.626858
NW_006711771.1	2820001	2860000	64	0.626897
NW_006711819.1	22120001	22160000	21	0.626899
NW_006712490.1	560001	600000	62	0.626899
NW_006711908.1	4000001	4040000	74	0.626937
NW_006711964.1	100001	140000	71	0.626949
NW_006711478.1	3880001	3920000	171	0.626954
NW_006712726.1	1820001	1860000	94	0.62705
NW_006711639.1	6640001	6680000	108	0.627079
NW_006711908.1	9160001	9200000	162	0.627091
NW_006712746.1	100001	140000	167	0.627114
NW_006712094.1	5480001	5520000	59	0.627162
NW_006712205.1	1020001	1060000	185	0.627165
NW_006711937.1	7140001	7180000	63	0.627202
NW_006711858.1	5020001	5060000	37	0.627339
NW_006711671.1	7720001	7760000	67	0.627351
NW_006711899.1	2760001	2800000	113	0.627374
NW_006711692.1	460001	500000	115	0.627394
NW_006711855.1	10840001	10880000	88	0.627438
NW_006711639.1	2040001	2080000	71	0.627444
NW_006711945.1	280001	320000	86	0.627451
NW_006711771.1	4680001	4720000	62	0.627476
NW_006712220.1	100001	140000	4	0.627484
NW_006711807.1	2200001	2240000	114	0.627561
NW_006711972.1	3960001	4000000	102	0.62758
NW_006712490.1	660001	700000	77	0.627615
NW_006711802.1	13800001	13840000	44	0.627644
NW_006711819.1	23120001	23160000	156	0.627655
NW_006711786.1	3760001	3800000	171	0.627663
NW_006711821.1	8960001	9000000	64	0.627704
NW_006712441.1	2400001	2440000	67	0.627732
NW_006712105.1	6440001	6480000	35	0.6278
NW_006711737.1	420001	460000	35	0.627806
NW_006712441.1	14280001	14320000	113	0.627817
NW_006711927.1	7400001	7440000	83	0.627861
NW_006711693.1	740001	780000	89	0.627899
NW_006711855.1	9000001	9040000	81	0.627925
NW_006712035.1	3100001	3140000	93	0.627932
NW_006711949.1	11020001	11060000	97	0.627944
NW_006712016.1	14400001	14440000	81	0.627963
NW_006711805.1	2280001	2320000	128	0.627967
NW_006711831.1	1520001	1560000	68	0.627971
NW_006712271.1	4980001	5020000	103	0.628012
NW_006712018.1	8560001	8600000	255	0.628043
NW_006711817.1	2860001	2900000	180	0.628099
NW_006712441.1	1780001	1820000	44	0.62815
NW_006712076.1	3380001	3420000	189	0.628174
NW_006712035.1	3920001	3960000	48	0.628256
NW_006712726.1	380001	420000	160	0.628261
NW_006711807.1	8360001	8400000	70	0.628324
NW_006711855.1	14100001	14140000	22	0.628422
NW_006712591.1	5820001	5860000	134	0.628438
NW_006711757.1	2980001	3020000	90	0.628441
NW_006711889.1	4440001	4480000	41	0.628478
NW_006711949.1	840001	880000	38	0.628491
NW_006711997.1	400001	440000	151	0.628574
NW_006711756.1	6080001	6120000	234	0.628597
NW_006712441.1	6560001	6600000	67	0.628603
NW_006711819.1	28220001	28260000	59	0.62863
NW_006711827.1	1300001	1340000	133	0.628661
NW_006711883.1	4420001	4460000	84	0.628672
NW_006711889.1	5520001	5560000	96	0.628823
NW_006711897.1	880001	920000	130	0.628834
NW_006711962.1	1740001	1780000	99	0.628849
NW_006711785.1	11000001	11040000	77	0.62887
NW_006711757.1	840001	880000	238	0.628901
NW_006712271.1	4040001	4080000	183	0.628906
NW_006711807.1	3400001	3440000	86	0.628909
NW_006712127.1	40001	80000	128	0.628972
NW_006711797.1	8620001	8660000	76	0.628977
NW_006711823.1	1280001	1320000	109	0.628989
NW_006711693.1	10960001	11000000	73	0.629009
NW_006712573.1	1	40000	12	0.629013
NW_006711817.1	5280001	5320000	126	0.629106
NW_006711746.1	180001	220000	66	0.62912
NW_006711930.1	5200001	5240000	36	0.629153
NW_006711997.1	2180001	2220000	46	0.629166
NW_006711881.1	1980001	2020000	196	0.629183
NW_006711823.1	1340001	1380000	138	0.629205
NW_006711639.1	3980001	4020000	305	0.62927
NW_006711983.1	9180001	9220000	71	0.629284
NW_006711988.1	6220001	6260000	104	0.629343
NW_006712072.1	11520001	11560000	134	0.629455
NW_006711693.1	520001	560000	127	0.629462
NW_006712066.1	2040001	2080000	43	0.629468
NW_006711938.1	380001	420000	150	0.629488
NW_006711859.1	3160001	3200000	26	0.629497
NW_006712654.1	5320001	5360000	129	0.629543
NW_006712591.1	5440001	5480000	141	0.629561
NW_006711916.1	300001	340000	29	0.62959
NW_006712282.1	5000001	5040000	71	0.629611
NW_006712072.1	10380001	10420000	96	0.629643
NW_006712555.1	9160001	9200000	76	0.629656
NW_006711855.1	6160001	6200000	105	0.629717
NW_006712105.1	3500001	3540000	118	0.629731
NW_006711816.1	3820001	3860000	56	0.629732
NW_006712205.1	6460001	6500000	57	0.629737
NW_006712374.1	3940001	3980000	263	0.629752
NW_006712511.1	1820001	1860000	161	0.629753
NW_006711834.1	4300001	4340000	43	0.62976
NW_006711939.1	580001	620000	92	0.629768
NW_006711760.1	1040001	1080000	59	0.629795
NW_006711843.1	3360001	3400000	209	0.629796
NW_006711551.1	1140001	1180000	42	0.629824
NW_006711930.1	7260001	7300000	91	0.629839
NW_006711511.1	1180001	1220000	61	0.62985
NW_006712453.1	220001	260000	71	0.629855
NW_006711935.1	4920001	4960000	101	0.629863
NW_006712342.1	1800001	1840000	68	0.629871
NW_006711845.1	2060001	2100000	123	0.629882
NW_006711986.1	6260001	6300000	76	0.629887
NW_006711693.1	3740001	3780000	39	0.62997
NW_006712249.1	1000001	1040000	192	0.630006
NW_006712055.1	140001	180000	31	0.630039
NW_006711835.1	1660001	1700000	139	0.630067
NW_006711949.1	2960001	3000000	109	0.630105
NW_006711941.1	6740001	6780000	174	0.630134
NW_006712282.1	26560001	26600000	47	0.630149
NW_006711949.1	2020001	2060000	77	0.630169
NW_006712642.1	6820001	6860000	54	0.630197
NW_006711369.1	1460001	1500000	107	0.630206
NW_006711957.1	320001	360000	56	0.630227
NW_006712238.1	13580001	13620000	185	0.630305
NW_006711800.1	380001	420000	41	0.630312
NW_006711855.1	8460001	8500000	69	0.630319
NW_006711948.1	1880001	1920000	166	0.630334
NW_006711977.1	2680001	2720000	93	0.630338
NW_006711844.1	300001	340000	105	0.630372
NW_006711737.1	2420001	2460000	103	0.630471
NW_006712133.1	660001	700000	95	0.630471
NW_006712441.1	6580001	6620000	61	0.630512
NW_006711870.1	460001	500000	57	0.630517
NW_006711628.1	2120001	2160000	67	0.630532
NW_006711856.1	3520001	3560000	69	0.630538
NW_006711847.1	4660001	4700000	49	0.630587
NW_006711935.1	4960001	5000000	76	0.630592
NW_006711941.1	6760001	6800000	146	0.6306
NW_006711935.1	8020001	8060000	38	0.630618
NW_006711817.1	5180001	5220000	113	0.630658
NW_006712382.1	5540001	5580000	107	0.630664
NW_006712533.1	120001	160000	123	0.630675
NW_006711639.1	5060001	5100000	124	0.630699
NW_006711780.1	1100001	1140000	213	0.630703
NW_006711856.1	4660001	4700000	88	0.630732
NW_006711760.1	1100001	1140000	64	0.630747
NW_006711807.1	5400001	5440000	117	0.630761
NW_006712282.1	5140001	5180000	145	0.630764
NW_006711840.1	3920001	3960000	124	0.630796
NW_006711829.1	820001	860000	157	0.630893
NW_006711838.1	1040001	1080000	118	0.630896
NW_006711423.1	4500001	4540000	45	0.630901
NW_006711988.1	4640001	4680000	230	0.630909
NW_006712172.1	1960001	2000000	93	0.630912
NW_006711693.1	980001	1020000	112	0.630963
NW_006711771.1	11500001	11540000	80	0.630965
NW_006711908.1	6760001	6800000	80	0.630969
NW_006712054.1	80001	120000	120	0.630971
NW_006711759.1	100001	140000	157	0.630988
NW_006711401.1	3800001	3840000	26	0.63106
NW_006711851.1	5620001	5660000	138	0.631062
NW_006712170.1	320001	360000	42	0.631069
NW_006712017.1	5260001	5300000	55	0.631116
NW_006711843.1	2600001	2640000	88	0.631165
NW_006712035.1	1840001	1880000	97	0.631179
NW_006711823.1	6520001	6560000	122	0.631228
NW_006712442.1	11780001	11820000	244	0.631228
NW_006712141.1	240001	280000	8	0.63123
NW_006712544.1	6760001	6800000	63	0.631236
NW_006711983.1	13300001	13340000	78	0.63129
NW_006711786.1	4380001	4420000	90	0.631292
NW_006711583.1	16500001	16540000	49	0.631293
NW_006711790.1	420001	460000	30	0.63134
NW_006711808.1	14720001	14760000	148	0.631424
NW_006712511.1	3260001	3300000	153	0.631453
NW_006712271.1	4240001	4280000	148	0.631498
NW_006711927.1	4860001	4900000	95	0.6315
NW_006711748.1	740001	780000	80	0.631503
NW_006711983.1	8800001	8840000	65	0.631586
NW_006711819.1	24540001	24580000	71	0.631619
NW_006711935.1	5820001	5860000	218	0.631627
NW_006711853.1	1020001	1060000	83	0.631636
NW_006711908.1	9060001	9100000	156	0.631646
NW_006711819.1	24680001	24720000	25	0.631664
NW_006711835.1	220001	260000	197	0.631695
NW_006711988.1	220001	260000	108	0.631768
NW_006712238.1	13080001	13120000	195	0.631769
NW_006711935.1	7900001	7940000	81	0.63178
NW_006712746.1	4400001	4440000	138	0.63178
NW_006711819.1	24860001	24900000	59	0.631781
NW_006711870.1	320001	360000	58	0.631807
NW_006711936.1	8500001	8540000	87	0.631917
NW_006711807.1	200001	240000	87	0.631983
NW_006711772.1	580001	620000	36	0.632019
NW_006712036.1	3140001	3180000	184	0.632019
NW_006711786.1	4940001	4980000	107	0.632044
NW_006711693.1	3580001	3620000	123	0.632084
NW_006711308.1	7880001	7920000	75	0.632144
NW_006712272.1	440001	480000	73	0.63216
NW_006711930.1	10640001	10680000	54	0.63217
NW_006711767.1	5640001	5680000	86	0.632216
NW_006711785.1	12640001	12680000	161	0.632241
NW_006711828.1	7360001	7400000	146	0.632284
NW_006711887.1	1800001	1840000	46	0.632346
NW_006712746.1	340001	380000	70	0.632354
NW_006711935.1	5620001	5660000	156	0.632377
NW_006711853.1	1040001	1080000	92	0.632386
NW_006712260.1	10780001	10820000	73	0.63247
NW_006711812.1	2200001	2240000	39	0.632537
NW_006711760.1	1180001	1220000	82	0.632538
NW_006711972.1	4440001	4480000	128	0.632545
NW_006712016.1	4000001	4040000	118	0.632551
NW_006711971.1	8260001	8300000	17	0.632609
NW_006711881.1	1940001	1980000	84	0.632613
NW_006711693.1	5700001	5740000	148	0.632743
NW_006712309.1	20001	60000	97	0.632763
NW_006712282.1	1480001	1520000	66	0.632771
NW_006711823.1	1320001	1360000	139	0.632794
NW_006711977.1	4100001	4140000	92	0.632796
NW_006711855.1	8840001	8880000	39	0.63289
NW_006711908.1	9220001	9260000	141	0.632899
NW_006711930.1	8460001	8500000	80	0.63298
NW_006711423.1	320001	360000	135	0.633005
NW_006711772.1	1440001	1480000	52	0.633015
NW_006711757.1	2080001	2120000	31	0.633018
NW_006712342.1	100001	140000	21	0.633022
NW_006711753.1	780001	820000	115	0.63307
NW_006712432.1	13840001	13880000	141	0.633109
NW_006711927.1	7460001	7500000	145	0.633134
NW_006711478.1	3540001	3580000	121	0.63314
NW_006711693.1	5600001	5640000	100	0.633192
NW_006711880.1	2460001	2500000	43	0.633213
NW_006711971.1	2420001	2460000	114	0.633236
NW_006711977.1	960001	1000000	45	0.633242
NW_006711881.1	1700001	1740000	196	0.633292
NW_006711908.1	1800001	1840000	181	0.63337
NW_006712654.1	3300001	3340000	125	0.633446
NW_006711785.1	3520001	3560000	61	0.633471
NW_006712025.1	560001	600000	54	0.633489
NW_006711930.1	5320001	5360000	80	0.633506
NW_006711949.1	3500001	3540000	61	0.633547
NW_006712726.1	5300001	5340000	84	0.63358
NW_006712354.1	7060001	7100000	139	0.633601
NW_006711930.1	14900001	14940000	71	0.633664
NW_006711937.1	4160001	4200000	75	0.633674
NW_006712005.1	11000001	11040000	50	0.633694
NW_006711771.1	4240001	4280000	35	0.633717
NW_006711765.1	1120001	1160000	98	0.633785
NW_006712511.1	1840001	1880000	180	0.633815
NW_006711870.1	3580001	3620000	54	0.63388
NW_006712212.1	2220001	2260000	187	0.633881
NW_006712094.1	5420001	5460000	58	0.633919
NW_006712441.1	18760001	18800000	97	0.633929
NW_006711916.1	340001	380000	29	0.633932
NW_006711359.1	2340001	2380000	157	0.633933
NW_006712289.1	20001	60000	29	0.633951
NW_006711911.1	540001	580000	63	0.633952
NW_006711748.1	2540001	2580000	21	0.633987
NW_006711784.1	780001	820000	13	0.634018
NW_006711859.1	160001	200000	108	0.634026
NW_006711639.1	5020001	5060000	138	0.634071
NW_006711715.1	5620001	5660000	161	0.634086
NW_006712402.1	3540001	3580000	119	0.634097
NW_006711877.1	200001	240000	1	0.634146
NW_006711877.1	660001	700000	1	0.634146
NW_006712137.1	180001	220000	1	0.634146
NW_006712175.1	280001	320000	1	0.634146
NW_006711561.1	720001	760000	99	0.634157
NW_006711960.1	4880001	4920000	171	0.634194
NW_006711318.1	1480001	1520000	121	0.634204
NW_006712441.1	17260001	17300000	71	0.634225
NW_006712726.1	5480001	5520000	49	0.634236
NW_006712441.1	2360001	2400000	46	0.634282
NW_006711737.1	580001	620000	52	0.634315
NW_006711819.1	1400001	1440000	49	0.634331
NW_006711937.1	700001	740000	125	0.634336
NW_006711955.1	240001	280000	60	0.634395
NW_006711881.1	1920001	1960000	265	0.634398
NW_006711884.1	60001	100000	112	0.634428
NW_006712205.1	1840001	1880000	62	0.634449
NW_006711855.1	1500001	1540000	50	0.634485
[truncated: 4,108 more rows]

## Sheet: Table S8
Table S8 Genome-wide distribution of θπ in Amur tiger
Chromosome	Start	End	Log2(H/P)	Fst
NW_006712746.1	300001	340000	3.94802	0.548672
NW_006711843.1	3340001	3380000	3.4192	0.560592
NW_006712501.1	5100001	5140000	3.29708	0.636652
NW_006711926.1	1620001	1660000	3.27175	0.527734
NW_006711757.1	5900001	5940000	3.26945	0.649436
NW_006711907.1	1440001	1480000	3.24415	0.552722
NW_006712746.1	320001	360000	3.1947	0.611624
NW_006711988.1	4840001	4880000	3.09197	0.550009
NW_006712432.1	13920001	13960000	3.04882	0.55442
NW_006712432.1	13920001	13960000	3.04882	0.55442
NW_006712432.1	13920001	13960000	3.04882	0.55442
NW_006712432.1	13920001	13960000	3.04882	0.55442
NW_006712311.1	11000001	11040000	3.02655	0.606221
NW_006712311.1	11000001	11040000	3.02655	0.606221
NW_006711933.1	600001	640000	2.98525	0.543226
NW_006711933.1	600001	640000	2.98525	0.543226
NW_006711584.1	2040001	2080000	2.95274	0.603333
NW_006711764.1	1480001	1520000	2.89574	0.574765
NW_006711958.1	160001	200000	2.85728	0.572149
NW_006711797.1	200001	240000	2.80867	0.523166
NW_006711797.1	200001	240000	2.80867	0.523166
NW_006711819.1	23140001	23180000	2.80564	0.551585
NW_006711823.1	3660001	3700000	2.78935	0.57211
NW_006711908.1	13300001	13340000	2.77679	0.552398
NW_006711928.1	11400001	11440000	2.75768	0.525135
NW_006712343.1	2100001	2140000	2.75467	0.518996
NW_006711823.1	5660001	5700000	2.74942	0.689995
NW_006712463.1	80001	120000	2.73968	0.535961
NW_006711757.1	2820001	2860000	2.72946	0.545055
NW_006712441.1	19860001	19900000	2.72184	0.523926
NW_006711958.1	200001	240000	2.68954	0.594596
NW_006711819.1	23160001	23200000	2.68949	0.547282
NW_006711639.1	4740001	4780000	2.64665	0.521578
NW_006711764.1	620001	660000	2.64006	0.550191
NW_006711764.1	620001	660000	2.64006	0.550191
NW_006711764.1	620001	660000	2.64006	0.550191
NW_006712343.1	1140001	1180000	2.62977	0.74499
NW_006712501.1	5080001	5120000	2.62494	0.66487
NW_006712271.1	4960001	5000000	2.61941	0.691734
NW_006712463.1	2840001	2880000	2.61532	0.577662
NW_006712103.1	660001	700000	2.60203	0.52947
NW_006711857.1	1020001	1060000	2.59828	0.519112
NW_006712746.1	80001	120000	2.58241	0.625039
NW_006712654.1	5200001	5240000	2.56888	0.512161
NW_006711780.1	7500001	7540000	2.56003	0.560938
NW_006711823.1	3680001	3720000	2.5475	0.624578
NW_006711916.1	3160001	3200000	2.54341	0.528058
NW_006711967.1	3740001	3780000	2.52842	0.560636
NW_006711780.1	540001	580000	2.51818	0.529522
NW_006712115.1	5080001	5120000	2.51691	0.541742
NW_006711478.1	3520001	3560000	2.51321	0.587349
NW_006711971.1	2320001	2360000	2.51209	0.583992
NW_006711971.1	2320001	2360000	2.51209	0.583992
NW_006711971.1	2320001	2360000	2.51209	0.583992
NW_006711764.1	1	40000	2.49356	0.545538
NW_006711788.1	3040001	3080000	2.47945	0.583498
NW_006712271.1	1420001	1460000	2.47635	0.520108
NW_006711958.1	100001	140000	2.46898	0.545559
NW_006712172.1	600001	640000	2.46245	0.703413
NW_006711907.1	40001	80000	2.46033	0.520333
NW_006712432.1	10000001	10040000	2.45803	0.565241
NW_006711828.1	1180001	1220000	2.42909	0.519936
NW_006711835.1	560001	600000	2.4233	0.5095
NW_006711856.1	1860001	1900000	2.39387	0.668832
NW_006712343.1	620001	660000	2.38961	0.577251
NW_006711819.1	23100001	23140000	2.37559	0.6573
NW_006712088.1	1680001	1720000	2.37332	0.5262
NW_006711692.1	3080001	3120000	2.37087	0.517852
NW_006711908.1	3940001	3980000	2.36959	0.553027
NW_006711857.1	1240001	1280000	2.36304	0.577603
NW_006711584.1	2460001	2500000	2.34113	0.546431
NW_006712501.1	4640001	4680000	2.3403	0.531695
NW_006711791.1	6140001	6180000	2.33952	0.526095
NW_006711791.1	6140001	6180000	2.33952	0.526095
NW_006712746.1	4300001	4340000	2.3303	0.515621
NW_006711840.1	4640001	4680000	2.3225	0.518275
NW_006711756.1	2380001	2420000	2.32156	0.510527
NW_006711756.1	2380001	2420000	2.32156	0.510527
NW_006711986.1	340001	380000	2.31481	0.579906
NW_006711944.1	300001	340000	2.30769	0.533526
NW_006711823.1	4680001	4720000	2.2978	0.524915
NW_006711793.1	160001	200000	2.29215	0.561382
NW_006711843.1	4880001	4920000	2.28968	0.529873
NW_006711693.1	6320001	6360000	2.28202	0.607604
NW_006712282.1	18100001	18140000	2.27814	0.59032
NW_006711805.1	22640001	22680000	2.27017	0.517243
NW_006711941.1	5720001	5760000	2.26783	0.568761
NW_006711941.1	5720001	5760000	2.26783	0.568761
NW_006711823.1	4460001	4500000	2.26765	0.538809
NW_006712746.1	6920001	6960000	2.26252	0.526175
NW_006711764.1	640001	680000	2.25855	0.588782
NW_006711764.1	640001	680000	2.25855	0.588782
NW_006711764.1	640001	680000	2.25855	0.588782
NW_006712555.1	9260001	9300000	2.25667	0.70001
NW_006712062.1	1580001	1620000	2.25296	0.552381
NW_006711764.1	1460001	1500000	2.24985	0.544815
NW_006712511.1	4320001	4360000	2.2385	0.650493
NW_006711823.1	6620001	6660000	2.23492	0.53935
NW_006711916.1	3140001	3180000	2.22748	0.548187
NW_006712382.1	60001	100000	2.223	0.6239
NW_006711369.1	1000001	1040000	2.21243	0.592214
NW_006712473.1	260001	300000	2.21155	0.512335
NW_006712473.1	260001	300000	2.21155	0.512335
NW_006712282.1	25640001	25680000	2.20321	0.566096
NW_006711851.1	5620001	5660000	2.20061	0.631062
NW_006712007.1	620001	660000	2.19897	0.694052
NW_006711908.1	1800001	1840000	2.19813	0.63337
NW_006711908.1	1800001	1840000	2.19813	0.63337
NW_006711958.1	140001	180000	2.19768	0.558498
NW_006711726.1	480001	520000	2.17974	0.562645
NW_006712311.1	11680001	11720000	2.17968	0.624841
NW_006712050.1	5040001	5080000	2.16433	0.615362
NW_006711467.1	4560001	4600000	2.16376	0.546875
NW_006712726.1	1000001	1040000	2.16085	0.649991
NW_006711805.1	15880001	15920000	2.15291	0.542951
NW_006711819.1	23540001	23580000	2.14478	0.576911
NW_006711692.1	3120001	3160000	2.14154	0.607077
NW_006711692.1	3120001	3160000	2.14154	0.607077
NW_006711844.1	12900001	12940000	2.13921	0.51915
NW_006711941.1	2540001	2580000	2.13776	0.527675
NW_006712032.1	1500001	1540000	2.13315	0.558516
NW_006712354.1	8960001	9000000	2.12654	0.644988
NW_006712056.1	540001	580000	2.12129	0.668287
NW_006712056.1	540001	580000	2.12129	0.668287
NW_006711813.1	480001	520000	2.11961	0.60281
NW_006711813.1	480001	520000	2.11961	0.60281
NW_006711950.1	3560001	3600000	2.11849	0.527671
NW_006711854.1	2820001	2860000	2.11823	0.512641
NW_006711780.1	3500001	3540000	2.11285	0.515103
NW_006711805.1	11120001	11160000	2.11148	0.560552
NW_006712564.1	3220001	3260000	2.10208	0.51826
NW_006711908.1	6020001	6060000	2.10139	0.591611
NW_006711908.1	6020001	6060000	2.10139	0.591611
NW_006711584.1	2080001	2120000	2.0938	0.560758
NW_006712441.1	9600001	9640000	2.09359	0.511539
NW_006711909.1	12080001	12120000	2.08528	0.566717
NW_006712463.1	2820001	2860000	2.08293	0.539481
NW_006711561.1	700001	740000	2.08203	0.542478
NW_006711660.1	340001	380000	2.07825	0.602333
NW_006711819.1	23120001	23160000	2.07472	0.627655
NW_006712050.1	5100001	5140000	2.06891	0.659171
NW_006712271.1	5240001	5280000	2.06493	0.650261
NW_006711359.1	2340001	2380000	2.06492	0.633933
NW_006711892.1	11860001	11900000	2.0583	0.660767
NW_006711805.1	11100001	11140000	2.05434	0.524737
NW_006711988.1	4880001	4920000	2.05039	0.65682
NW_006712511.1	8780001	8820000	2.0491	0.559298
NW_006712564.1	6480001	6520000	2.04808	0.515185
NW_006712050.1	5640001	5680000	2.03776	0.522155
NW_006712017.1	6020001	6060000	2.03508	0.66617
NW_006711467.1	1080001	1120000	2.0321	0.57283
NW_006712049.1	320001	360000	2.02893	0.622598
NW_006712354.1	3340001	3380000	2.0274	0.635587
NW_006711823.1	940001	980000	2.02623	0.651916
NW_006711819.1	23300001	23340000	2.02122	0.52207
NW_006712128.1	3860001	3900000	2.01264	0.513158
NW_006712128.1	3860001	3900000	2.01264	0.513158
NW_006711804.1	1200001	1240000	2.01136	0.513722
NW_006711971.1	4080001	4120000	2.00928	0.621793
NW_006711891.1	1200001	1240000	2.00566	0.686526
NW_006712282.1	25660001	25700000	2.00434	0.548798
NW_006711928.1	6560001	6600000	2.00001	0.614644
NW_006711803.1	80001	120000	1.98388	0.513544
NW_006711882.1	980001	1020000	1.98274	0.540355
NW_006712103.1	420001	460000	1.97981	0.569928
NW_006712103.1	420001	460000	1.97981	0.569928
NW_006711909.1	12060001	12100000	1.97976	0.529026
NW_006712490.1	1660001	1700000	1.97809	0.554011
NW_006711819.1	11260001	11300000	1.97208	0.56354
NW_006711831.1	1560001	1600000	1.97127	0.597814
NW_006711908.1	2760001	2800000	1.97109	0.514067
NW_006712212.1	1940001	1980000	1.96045	0.563235
NW_006712212.1	1940001	1980000	1.96045	0.563235
NW_006712131.1	200001	240000	1.95742	0.547571
NW_006712354.1	8920001	8960000	1.95646	0.510696
NW_006712271.1	5700001	5740000	1.95628	0.517417
NW_006712354.1	7380001	7420000	1.94941	0.675132
NW_006712278.1	520001	560000	1.94918	0.565641
NW_006712278.1	520001	560000	1.94918	0.565641
NW_006712278.1	520001	560000	1.94918	0.565641
NW_006712278.1	520001	560000	1.94918	0.565641
NW_006712726.1	5400001	5440000	1.94378	0.621251
NW_006711833.1	640001	680000	1.94356	0.528899
NW_006711882.1	960001	1000000	1.94343	0.529572
NW_006711971.1	2340001	2380000	1.94313	0.51769
NW_006711791.1	6960001	7000000	1.93963	0.531925
NW_006712103.1	400001	440000	1.93894	0.617973
NW_006712103.1	400001	440000	1.93894	0.617973
NW_006711819.1	25320001	25360000	1.93862	0.551498
NW_006711704.1	8140001	8180000	1.93561	0.529705
NW_006712422.1	1400001	1440000	1.93456	0.574528
NW_006711771.1	4440001	4480000	1.93232	0.57758
NW_006711842.1	1160001	1200000	1.93181	0.519552
NW_006711838.1	6180001	6220000	1.92988	0.685622
NW_006712127.1	40001	80000	1.92785	0.628972
NW_006712017.1	5020001	5060000	1.9274	0.532464
NW_006711805.1	2300001	2340000	1.92489	0.616183
NW_006712007.1	1160001	1200000	1.92412	0.559096
NW_006712441.1	19940001	19980000	1.91751	0.590411
NW_006712354.1	7120001	7160000	1.90592	0.514594
NW_006711842.1	1520001	1560000	1.90557	0.545642
NW_006711639.1	6340001	6380000	1.90464	0.598729
NW_006711896.1	4080001	4120000	1.90308	0.515778
NW_006711846.1	780001	820000	1.90306	0.513212
NW_006711986.1	1560001	1600000	1.89593	0.533318
NW_006712127.1	2080001	2120000	1.88641	0.735744
NW_006711811.1	11060001	11100000	1.88465	0.532747
NW_006712009.1	180001	220000	1.88424	0.578667
NW_006712432.1	15780001	15820000	1.88423	0.516104
NW_006711318.1	1160001	1200000	1.88413	0.611843
NW_006712442.1	11740001	11780000	1.87907	0.561635
NW_006712432.1	14020001	14060000	1.87821	0.56056
NW_006712432.1	14020001	14060000	1.87821	0.56056
NW_006712432.1	14020001	14060000	1.87821	0.56056
NW_006712432.1	14020001	14060000	1.87821	0.56056
NW_006712432.1	14020001	14060000	1.87821	0.56056
NW_006711478.1	5180001	5220000	1.87797	0.649698
NW_006711958.1	800001	840000	1.87722	0.540599
NW_006711837.1	1460001	1500000	1.87447	0.595166
NW_006711780.1	5100001	5140000	1.87209	0.509325
NW_006711561.1	4020001	4060000	1.87176	0.64734
NW_006711369.1	800001	840000	1.87139	0.688043
NW_006711802.1	13120001	13160000	1.8677	0.515147
NW_006711799.1	2460001	2500000	1.8645	0.549323
NW_006712746.1	6500001	6540000	1.85549	0.573588
NW_006712432.1	14040001	14080000	1.85434	0.574523
NW_006712432.1	14040001	14080000	1.85434	0.574523
NW_006712432.1	14040001	14080000	1.85434	0.574523
NW_006712432.1	14040001	14080000	1.85434	0.574523
NW_006711819.1	28360001	28400000	1.85396	0.534247
NW_006712511.1	5360001	5400000	1.85356	0.524921
NW_006712354.1	8460001	8500000	1.851	0.527077
NW_006711843.1	3500001	3540000	1.84845	0.54721
NW_006711467.1	8220001	8260000	1.84484	0.538069
NW_006711752.1	1920001	1960000	1.84439	0.508539
NW_006712030.1	1700001	1740000	1.84341	0.513023
NW_006711820.1	1200001	1240000	1.84031	0.515009
NW_006712501.1	4620001	4660000	1.83981	0.548284
NW_006711856.1	880001	920000	1.82921	0.546435
NW_006712354.1	5240001	5280000	1.82903	0.590275
NW_006711771.1	11320001	11360000	1.82721	0.523747
NW_006711971.1	320001	360000	1.82552	0.645738
NW_006712172.1	580001	620000	1.8255	0.575754
NW_006711967.1	2860001	2900000	1.82345	0.593132
NW_006711967.1	2860001	2900000	1.82345	0.593132
NW_006711561.1	3320001	3360000	1.82273	0.515535
NW_006712555.1	9280001	9320000	1.81862	0.602333
NW_006711737.1	2460001	2500000	1.81636	0.548179
NW_006712511.1	7000001	7040000	1.81525	0.528754
NW_006711846.1	660001	700000	1.81084	0.664455
NW_006712088.1	260001	300000	1.80926	0.53534
NW_006711971.1	1740001	1780000	1.80889	0.56321
NW_006711971.1	1740001	1780000	1.80889	0.56321
NW_006712511.1	4620001	4660000	1.80804	0.570969
NW_006711521.1	1900001	1940000	1.80598	0.585647
NW_006711820.1	2760001	2800000	1.80495	0.6487
NW_006712115.1	5100001	5140000	1.80266	0.569829
NW_006712271.1	4640001	4680000	1.80033	0.543916
NW_006712746.1	8720001	8760000	1.79958	0.693979
NW_006711937.1	8280001	8320000	1.79925	0.605591
NW_006712172.1	620001	660000	1.79834	0.556924
NW_006711941.1	5700001	5740000	1.79731	0.522533
NW_006711875.1	6440001	6480000	1.79461	0.766292
NW_006711490.1	780001	820000	1.78747	0.521263
NW_006711854.1	2420001	2460000	1.78695	0.650178
NW_006711812.1	1940001	1980000	1.78668	0.600904
NW_006711639.1	4700001	4740000	1.7863	0.814011
NW_006712354.1	9260001	9300000	1.78613	0.514571
NW_006712501.1	4560001	4600000	1.78216	0.622396
NW_006712007.1	1920001	1960000	1.77761	0.613657
NW_006711829.1	380001	420000	1.77548	0.545927
NW_006711829.1	380001	420000	1.77548	0.545927
NW_006712271.1	4940001	4980000	1.77345	0.659642
NW_006712205.1	5820001	5860000	1.77109	0.508605
NW_006712183.1	10100001	10140000	1.77066	0.517829
NW_006711845.1	2060001	2100000	1.76783	0.629882
NW_006712511.1	5480001	5520000	1.76654	0.520925
NW_006711891.1	1180001	1220000	1.76526	0.648619
NW_006712343.1	120001	160000	1.76394	0.524719
NW_006712018.1	8900001	8940000	1.76081	0.661696
NW_006711757.1	2800001	2840000	1.75408	0.574969
NW_006711819.1	11240001	11280000	1.75273	0.552804
NW_006711757.1	5220001	5260000	1.75164	0.679586
NW_006711894.1	7760001	7800000	1.74991	0.52994
NW_006711835.1	1640001	1680000	1.74941	0.814718
NW_006712354.1	9240001	9280000	1.74655	0.523594
NW_006711875.1	6420001	6460000	1.74588	0.722438
NW_006712238.1	14100001	14140000	1.74459	0.527637
NW_006711812.1	280001	320000	1.74397	0.542776
NW_006712746.1	2880001	2920000	1.74283	0.591336
NW_006711935.1	6780001	6820000	1.74203	0.508351
NW_006711935.1	6780001	6820000	1.74203	0.508351
NW_006711934.1	860001	900000	1.7354	0.516733
NW_006711934.1	860001	900000	1.7354	0.516733
NW_006711934.1	860001	900000	1.7354	0.516733
NW_006711838.1	700001	740000	1.73356	0.568509
NW_006711988.1	4340001	4380000	1.73107	0.575517
NW_006711823.1	7140001	7180000	1.73079	0.688882
NW_006711840.1	600001	640000	1.72995	0.733622
NW_006712260.1	720001	760000	1.72854	0.600557
NW_006711933.1	3220001	3260000	1.72433	0.543133
NW_006711819.1	24520001	24560000	1.72426	0.55444
NW_006711894.1	7800001	7840000	1.71997	0.552421
NW_006711859.1	2940001	2980000	1.71807	0.582742
NW_006711778.1	4440001	4480000	1.71681	0.527344
NW_006711478.1	200001	240000	1.71677	0.546646
NW_006712105.1	6340001	6380000	1.71186	0.729423
NW_006712746.1	7460001	7500000	1.70491	0.682815
NW_006712432.1	13940001	13980000	1.70408	0.508238
NW_006712432.1	13940001	13980000	1.70408	0.508238
NW_006711778.1	5520001	5560000	1.70255	0.597987
NW_006711793.1	640001	680000	1.70182	0.528482
NW_006711941.1	4460001	4500000	1.6938	0.61993
NW_006711798.1	1060001	1100000	1.69333	0.523602
NW_006711793.1	620001	660000	1.69207	0.57363
NW_006712056.1	2720001	2760000	1.69174	0.572305
NW_006712086.1	400001	440000	1.68704	0.577825
NW_006712086.1	400001	440000	1.68704	0.577825
NW_006711819.1	23580001	23620000	1.68541	0.612209
NW_006712271.1	4840001	4880000	1.68217	0.579863
NW_006711561.1	720001	760000	1.68168	0.634157
NW_006711778.1	5540001	5580000	1.68112	0.576718
NW_006711780.1	8200001	8240000	1.68071	0.561339
NW_006711948.1	1860001	1900000	1.67948	0.522649
NW_006712282.1	18120001	18160000	1.67918	0.636151
NW_006711810.1	340001	380000	1.67775	0.553178
NW_006711859.1	140001	180000	1.67368	0.552325
NW_006711748.1	1760001	1800000	1.67271	0.574226
NW_006712746.1	6760001	6800000	1.67259	0.619992
NW_006712746.1	7720001	7760000	1.67156	0.625631
NW_006711957.1	2520001	2560000	1.66873	0.600085
NW_006712094.1	960001	1000000	1.66704	0.52858
NW_006712094.1	960001	1000000	1.66704	0.52858
NW_006712442.1	11760001	11800000	1.66677	0.609345
NW_006712293.1	6860001	6900000	1.66437	0.563833
NW_006711989.1	5800001	5840000	1.66355	0.666951

## Sheet: Table S9
Table S9 Genome-wild distribution of θπ of South china tiger
Chromosome	Start	End	Log2(H/P)	Fst
NW_006712105.1	4520001	4560000	4.20695	0.663296
NW_006712105.1	4300001	4340000	3.99031	0.552159
NW_006711905.1	2140001	2180000	3.77448	0.519418
NW_006712018.1	8660001	8700000	3.49978	0.515397
NW_006711997.1	2580001	2620000	3.47478	0.585693
NW_006711838.1	1500001	1540000	3.41002	0.515193
NW_006711893.1	120001	160000	3.36261	0.578043
NW_006711823.1	6360001	6400000	3.20876	0.725485
NW_006711478.1	1840001	1880000	3.12683	0.517443
NW_006712642.1	11660001	11700000	3.10833	0.650245
NW_006711815.1	740001	780000	3.09398	0.517919
NW_006711908.1	13620001	13660000	3.08987	0.786931
NW_006711858.1	7920001	7960000	3.01499	0.621261
NW_006712591.1	5860001	5900000	2.95524	0.81633
NW_006711889.1	5500001	5540000	2.94509	0.571762
NW_006711704.1	1220001	1260000	2.94251	0.534138
NW_006712555.1	7320001	7360000	2.93242	0.66483
NW_006711858.1	7600001	7640000	2.90443	0.595439
NW_006711908.1	13600001	13640000	2.89746	0.713044
NW_006712105.1	4320001	4360000	2.86255	0.538157
NW_006711893.1	260001	300000	2.84997	0.610522
NW_006711916.1	4460001	4500000	2.84897	0.527386
NW_006712105.1	4500001	4540000	2.84885	0.680082
NW_006711753.1	780001	820000	2.84554	0.63307
NW_006711889.1	5520001	5560000	2.83853	0.628823
NW_006712715.1	1400001	1440000	2.81692	0.582214
NW_006711808.1	3920001	3960000	2.7809	0.691566
NW_006711715.1	5640001	5680000	2.64455	0.640283
NW_006712564.1	9780001	9820000	2.63432	0.80396
NW_006712642.1	11640001	11680000	2.61916	0.626743
NW_006711962.1	1700001	1740000	2.58516	0.697282
NW_006711753.1	820001	860000	2.52981	0.624806
NW_006711997.1	2600001	2640000	2.4919	0.526137
NW_006711785.1	460001	500000	2.48889	0.704239
NW_006711785.1	460001	500000	2.48889	0.704239
NW_006712105.1	8660001	8700000	2.46877	0.557306
NW_006711704.1	1200001	1240000	2.44746	0.537126
NW_006711715.1	5620001	5660000	2.44744	0.634086
NW_006712105.1	4680001	4720000	2.44662	0.602324
NW_006711858.1	8060001	8100000	2.43944	0.585358
NW_006711889.1	5540001	5580000	2.40313	0.608845
NW_006712564.1	9760001	9800000	2.38684	0.802357
NW_006712105.1	2760001	2800000	2.37401	0.715842
NW_006711561.1	120001	160000	2.35999	0.57225
NW_006711988.1	6240001	6280000	2.34103	0.795948
NW_006711917.1	16100001	16140000	2.29672	0.527542
NW_006712564.1	2340001	2380000	2.29458	0.526127
NW_006712331.1	80001	120000	2.28918	0.700922
NW_006712331.1	80001	120000	2.28918	0.700922
NW_006711726.1	1120001	1160000	2.28598	0.655772
NW_006711858.1	7720001	7760000	2.26819	0.764973
NW_006711889.1	5480001	5520000	2.26533	0.716621
NW_006711897.1	900001	940000	2.21717	0.591219
NW_006712564.1	9800001	9840000	2.20245	0.763269
NW_006711753.1	800001	840000	2.20147	0.606119
NW_006711870.1	12220001	12260000	2.18232	0.56717
NW_006712311.1	14720001	14760000	2.17566	0.524674
NW_006711858.1	7700001	7740000	2.17336	0.738833
NW_006712591.1	2440001	2480000	2.1659	0.579968
NW_006711858.1	7580001	7620000	2.16375	0.547008
NW_006711791.1	2640001	2680000	2.15773	0.550983
NW_006711997.1	2560001	2600000	2.1568	0.571037
NW_006711889.1	5600001	5640000	2.15423	0.665307
NW_006711704.1	12280001	12320000	2.15268	0.576316
NW_006711893.1	220001	260000	2.15128	0.654701
NW_006711824.1	3600001	3640000	2.1446	0.556803
NW_006711988.1	1640001	1680000	2.13042	0.782523
NW_006711997.1	2620001	2660000	2.12763	0.530491
NW_006711583.1	1400001	1440000	2.12176	0.658333
NW_006711983.1	11240001	11280000	2.09846	0.576701
NW_006711805.1	13020001	13060000	2.09226	0.641973
NW_006711957.1	5260001	5300000	2.08843	0.593172
NW_006711850.1	1500001	1540000	2.08469	0.599854
NW_006711797.1	840001	880000	2.08375	0.724456
NW_006711858.1	9380001	9420000	2.08342	0.620712
NW_006711858.1	9380001	9420000	2.08342	0.620712
NW_006711858.1	9380001	9420000	2.08342	0.620712
NW_006711858.1	9400001	9440000	2.08008	0.519751
NW_006711971.1	5940001	5980000	2.07204	0.807546
NW_006712311.1	6380001	6420000	2.07136	0.551122
NW_006711889.1	5560001	5600000	2.06691	0.521749
NW_006711808.1	3840001	3880000	2.05031	0.71316
NW_006711893.1	100001	140000	2.04109	0.549243
NW_006711805.1	13060001	13100000	2.03599	0.596876
NW_006712382.1	4680001	4720000	2.03495	0.76893
NW_006712233.1	660001	700000	2.02779	0.540257
NW_006712736.1	940001	980000	2.01657	0.67327
NW_006712402.1	4860001	4900000	2.01089	0.585579
NW_006712105.1	8680001	8720000	2	0.586944
NW_006711997.1	1320001	1360000	1.99535	0.526281
NW_006711771.1	840001	880000	1.99214	0.581768
NW_006711889.1	5580001	5620000	1.98611	0.563173
NW_006711870.1	3200001	3240000	1.98535	0.588138
NW_006712591.1	5840001	5880000	1.98328	0.658115
NW_006711511.1	780001	820000	1.98175	0.537986
NW_006711511.1	780001	820000	1.98175	0.537986
NW_006711511.1	780001	820000	1.98175	0.537986
NW_006711583.1	1420001	1460000	1.97919	0.560103
NW_006712311.1	780001	820000	1.9711	0.639162
NW_006711423.1	5520001	5560000	1.97051	0.56456
NW_006711704.1	8280001	8320000	1.9701	0.548461
NW_006711756.1	5800001	5840000	1.96761	0.612986
NW_006711870.1	3220001	3260000	1.95603	0.556287
NW_006712238.1	9240001	9280000	1.95269	0.600578
NW_006711916.1	680001	720000	1.94647	0.830049
NW_006712511.1	1840001	1880000	1.93672	0.633815
NW_006712119.1	420001	460000	1.93327	0.534958
NW_006712119.1	420001	460000	1.93327	0.534958
NW_006711957.1	5280001	5320000	1.91077	0.593728
NW_006712094.1	5240001	5280000	1.8921	0.564492
NW_006711988.1	1620001	1660000	1.89137	0.705637
NW_006711726.1	1700001	1740000	1.8882	0.605738
NW_006711753.1	760001	800000	1.88778	0.563476
NW_006711997.1	2640001	2680000	1.87952	0.622599
NW_006711791.1	4640001	4680000	1.87252	0.594062
NW_006711827.1	320001	360000	1.86913	0.603271
NW_006711769.1	4440001	4480000	1.86576	0.589576
NW_006711962.1	1680001	1720000	1.85387	0.560852
NW_006711962.1	1680001	1720000	1.85387	0.560852
NW_006711769.1	5940001	5980000	1.85189	0.662741
NW_006711772.1	6360001	6400000	1.85063	0.574905
NW_006712511.1	8400001	8440000	1.84729	0.732998
NW_006711889.1	5620001	5660000	1.84575	0.687928
NW_006711949.1	260001	300000	1.84428	0.686643
NW_006712511.1	9780001	9820000	1.84079	0.650532
NW_006712544.1	6500001	6540000	1.84076	0.545462
NW_006711704.1	1180001	1220000	1.82435	0.550062
NW_006712282.1	3380001	3420000	1.81885	0.83197
NW_006711767.1	5600001	5640000	1.81613	0.567431
NW_006712342.1	340001	380000	1.80702	0.553305
NW_006712322.1	3100001	3140000	1.80219	0.558807
NW_006711854.1	200001	240000	1.79911	0.566431
NW_006711767.1	2760001	2800000	1.78715	0.545249
NW_006711780.1	1300001	1340000	1.7859	0.577103
NW_006712311.1	14640001	14680000	1.7856	0.609882
NW_006712035.1	1700001	1740000	1.78417	0.533447
NW_006711916.1	4440001	4480000	1.7831	0.537642
NW_006711916.1	4440001	4480000	1.7831	0.537642
NW_006711807.1	7720001	7760000	1.77761	0.568347
NW_006711561.1	140001	180000	1.77707	0.547194
NW_006712746.1	8680001	8720000	1.77701	0.644523
NW_006711865.1	3740001	3780000	1.77512	0.537981
NW_006712049.1	720001	760000	1.77497	0.626708
NW_006711761.1	5880001	5920000	1.77429	0.552781
NW_006711671.1	1660001	1700000	1.77246	0.660857
NW_006711854.1	7740001	7780000	1.76246	0.796936
NW_006712544.1	6540001	6580000	1.74985	0.538876
NW_006712544.1	6540001	6580000	1.74985	0.538876
NW_006712544.1	6540001	6580000	1.74985	0.538876
NW_006712544.1	6540001	6580000	1.74985	0.538876
NW_006712059.1	260001	300000	1.7498	0.523184
NW_006711971.1	940001	980000	1.73485	0.729025
NW_006711971.1	940001	980000	1.73485	0.729025
NW_006712463.1	1240001	1280000	1.73291	0.547382
NW_006711671.1	5080001	5120000	1.73255	0.640927
NW_006712161.1	4020001	4060000	1.72623	0.576169
NW_006712161.1	4020001	4060000	1.72623	0.576169
NW_006711858.1	8620001	8660000	1.72497	0.571648
NW_006712511.1	9760001	9800000	1.72303	0.658699
NW_006712238.1	1800001	1840000	1.72199	0.516681
NW_006711859.1	2260001	2300000	1.70976	0.554367
NW_006711752.1	720001	760000	1.70597	0.584793
NW_006711797.1	5440001	5480000	1.70297	0.575532
NW_006711957.1	8180001	8220000	1.69935	0.534442
NW_006712555.1	7300001	7340000	1.69122	0.690827
NW_006711937.1	3000001	3040000	1.69012	0.516696
NW_006712342.1	240001	280000	1.68201	0.589434
NW_006712311.1	800001	840000	1.67748	0.605389
NW_006711807.1	7740001	7780000	1.67082	0.558027
NW_006711789.1	1840001	1880000	1.66584	0.543504
NW_006711805.1	11040001	11080000	1.66209	0.685801
NW_006712331.1	100001	140000	1.66182	0.644851
NW_006712331.1	100001	140000	1.66182	0.644851
NW_006712331.1	100001	140000	1.66182	0.644851
NW_006711781.1	7860001	7900000	1.65694	0.550896
NW_006711778.1	6580001	6620000	1.65537	0.767759
NW_006711986.1	13020001	13060000	1.65443	0.549032
NW_006711858.1	7740001	7780000	1.65224	0.609875
NW_006711761.1	8700001	8740000	1.64566	0.575176
NW_006711962.1	1660001	1700000	1.63742	0.595065
NW_006711962.1	1660001	1700000	1.63742	0.595065
NW_006711949.1	1	40000	1.63313	0.720891
NW_006711794.1	1240001	1280000	1.62588	0.70403
NW_006711893.1	80001	120000	1.62509	0.539712
NW_006711639.1	3840001	3880000	1.62211	0.772952
NW_006711880.1	3040001	3080000	1.62087	0.526303
NW_006711752.1	740001	780000	1.61633	0.557895
NW_006712736.1	1620001	1660000	1.61503	0.718262
NW_006711693.1	7340001	7380000	1.61446	0.641112
NW_006711949.1	300001	340000	1.61353	0.626518
NW_006711797.1	5460001	5500000	1.6127	0.610379
NW_006711704.1	12260001	12300000	1.61063	0.572875
NW_006711819.1	30500001	30540000	1.6086	0.805655
NW_006712544.1	6520001	6560000	1.60211	0.531873
NW_006712544.1	6520001	6560000	1.60211	0.531873
NW_006712544.1	6520001	6560000	1.60211	0.531873
NW_006712544.1	6520001	6560000	1.60211	0.531873
NW_006711671.1	4580001	4620000	1.59745	0.547668
NW_006711809.1	1560001	1600000	1.59269	0.588975
NW_006711949.1	240001	280000	1.59013	0.74214
NW_006712311.1	14660001	14700000	1.58756	0.615227
NW_006712591.1	3380001	3420000	1.58627	0.554724
NW_006711808.1	13340001	13380000	1.58251	0.57433
NW_006711752.1	760001	800000	1.57874	0.557698
NW_006711767.1	5640001	5680000	1.57828	0.632216
NW_006711769.1	4860001	4900000	1.57792	0.559275
NW_006711870.1	3240001	3280000	1.57253	0.521635
NW_006712747.1	1	40000	1.57221	0.547619
NW_006712374.1	3440001	3480000	1.56951	0.547303
NW_006712311.1	6400001	6440000	1.56843	0.568946
NW_006711715.1	1600001	1640000	1.56651	0.551073
NW_006712382.1	7320001	7360000	1.56648	0.597079
NW_006712382.1	7320001	7360000	1.56648	0.597079
NW_006711827.1	1600001	1640000	1.56154	0.552325
NW_006711889.1	7660001	7700000	1.54934	0.599433
NW_006711937.1	2980001	3020000	1.54829	0.562437
NW_006712094.1	5260001	5300000	1.54725	0.53658
NW_006711752.1	700001	740000	1.54716	0.576872
NW_006711761.1	8660001	8700000	1.54659	0.554617
NW_006712613.1	480001	520000	1.54534	0.585138
NW_006711916.1	620001	660000	1.54265	0.693207
NW_006711802.1	280001	320000	1.54198	0.519601
NW_006712238.1	11200001	11240000	1.53987	0.547303
NW_006711835.1	1600001	1640000	1.53669	0.667723
NW_006711789.1	1820001	1860000	1.53599	0.572745
NW_006711858.1	8220001	8260000	1.53515	0.585255
NW_006711769.1	4500001	4540000	1.53077	0.559535
NW_006712238.1	11220001	11260000	1.52886	0.555085
NW_006711889.1	7720001	7760000	1.52839	0.533916
NW_006712441.1	22120001	22160000	1.5196	0.557742
NW_006712613.1	460001	500000	1.51658	0.595081
NW_006711825.1	80001	120000	1.51401	0.525764
NW_006712342.1	320001	360000	1.51338	0.556353
NW_006711972.1	2940001	2980000	1.51296	0.531329
NW_006711761.1	6000001	6040000	1.50972	0.586961
NW_006711761.1	6000001	6040000	1.50972	0.586961
NW_006711761.1	6000001	6040000	1.50972	0.586961
NW_006711772.1	6340001	6380000	1.50882	0.551409
NW_006711532.1	560001	600000	1.50774	0.532902
NW_006712018.1	7360001	7400000	1.50492	0.63601
NW_006712183.1	10200001	10240000	1.50195	0.56416
NW_006711761.1	8720001	8760000	1.50191	0.589358
NW_006712642.1	2380001	2420000	1.49939	0.574037
NW_006712311.1	760001	800000	1.4977	0.584874
NW_006711671.1	1640001	1680000	1.49333	0.583145
NW_006711671.1	1680001	1720000	1.49215	0.561427
NW_006712736.1	920001	960000	1.48922	0.524865
NW_006712105.1	8300001	8340000	1.48814	0.545667
NW_006712613.1	440001	480000	1.48774	0.573251
NW_006711859.1	220001	260000	1.48748	0.54657
NW_006711815.1	840001	880000	1.4873	0.564735
NW_006711928.1	12440001	12480000	1.48355	0.701526
NW_006711972.1	2920001	2960000	1.48117	0.523386
NW_006712277.1	1	40000	1.47637	0.54854
NW_006712564.1	6240001	6280000	1.47592	0.515497
NW_006712238.1	9220001	9260000	1.47532	0.546821
NW_006711781.1	7880001	7920000	1.47443	0.537623
NW_006711909.1	1380001	1420000	1.4722	0.516923
NW_006712544.1	1060001	1100000	1.47023	0.607101
NW_006711861.1	6080001	6120000	1.47015	0.553301
NW_006711861.1	6080001	6120000	1.47015	0.553301
NW_006711858.1	9360001	9400000	1.46966	0.555798
NW_006711858.1	9360001	9400000	1.46966	0.555798
NW_006711858.1	9360001	9400000	1.46966	0.555798
NW_006711704.1	6500001	6540000	1.46948	0.578055
NW_006711988.1	1720001	1760000	1.46946	0.746271
NW_006711805.1	13080001	13120000	1.46878	0.545523
NW_006712544.1	880001	920000	1.46505	0.535832
NW_006712544.1	1080001	1120000	1.46295	0.581624
NW_006711761.1	2680001	2720000	1.46256	0.680655
NW_006712119.1	480001	520000	1.46171	0.579755
NW_006711802.1	300001	340000	1.46092	0.533743
NW_006712105.1	7220001	7260000	1.45939	0.558827
NW_006712511.1	1820001	1860000	1.45871	0.629753
NW_006711748.1	900001	940000	1.45624	0.634886
NW_006711909.1	12400001	12440000	1.45407	0.599125
NW_006711726.1	1140001	1180000	1.45322	0.550355
NW_006711957.1	8160001	8200000	1.45178	0.508578
NW_006712311.1	14700001	14740000	1.44969	0.544705
NW_006712613.1	580001	620000	1.44465	0.593597
NW_006712382.1	7300001	7340000	1.44348	0.579969
NW_006711983.1	12660001	12700000	1.43862	0.522162
NW_006712278.1	160001	200000	1.43799	0.53676
NW_006712282.1	37400001	37440000	1.43792	0.553185
NW_006712402.1	1720001	1760000	1.43763	0.615035
NW_006711583.1	2240001	2280000	1.43618	0.609065
NW_006711748.1	880001	920000	1.43527	0.614977
NW_006711748.1	880001	920000	1.43527	0.614977
NW_006711704.1	12300001	12340000	1.43295	0.562594
NW_006712736.1	900001	940000	1.42958	0.603943
NW_006711983.1	12640001	12680000	1.427	0.509009
NW_006712180.1	260001	300000	1.42478	0.584928
NW_006711946.1	1760001	1800000	1.41916	0.551902
NW_006711715.1	2500001	2540000	1.41705	0.567349
NW_006711889.1	8540001	8580000	1.41646	0.521168
NW_006712105.1	4700001	4740000	1.41432	0.556595
NW_006711628.1	3500001	3540000	1.41261	0.567077
NW_006711807.1	6060001	6100000	1.41191	0.536085
NW_006712233.1	640001	680000	1.41102	0.540557
NW_006711922.1	440001	480000	1.40914	0.509574
NW_006711922.1	440001	480000	1.40914	0.509574
NW_006712282.1	30080001	30120000	1.40701	0.566152
NW_006711761.1	2700001	2740000	1.40303	0.552292
NW_006712105.1	6420001	6460000	1.39592	0.643993
NW_006712180.1	280001	320000	1.39533	0.675557
NW_006711997.1	1780001	1820000	1.39421	0.556506
NW_006711997.1	1780001	1820000	1.39421	0.556506
NW_006712059.1	280001	320000	1.3933	0.545802
NW_006711490.1	1420001	1460000	1.39187	0.535799
NW_006711780.1	80001	120000	1.39091	0.519935
NW_006712205.1	4780001	4820000	1.38997	0.519648
NW_006712354.1	5120001	5160000	1.38949	0.758422
NW_006711759.1	780001	820000	1.38494	0.521238
NW_006711628.1	3420001	3460000	1.38268	0.550162
NW_006711809.1	1580001	1620000	1.38178	0.533764
NW_006712018.1	8640001	8680000	1.37903	0.536296
NW_006711797.1	2820001	2860000	1.37877	0.564166
NW_006712354.1	12420001	12460000	1.3731	0.522743
NW_006712072.1	9320001	9360000	1.37308	0.578794
NW_006711875.1	6640001	6680000	1.36955	0.740951
NW_006711478.1	1820001	1860000	1.36883	0.57404
NW_006711478.1	1820001	1860000	1.36883	0.57404
NW_006711908.1	12880001	12920000	1.3684	0.634807
NW_006711908.1	12880001	12920000	1.3684	0.634807
NW_006711759.1	800001	840000	1.36794	0.545701
NW_006711897.1	220001	260000	1.36728	0.601349
NW_006712511.1	2760001	2800000	1.36715	0.569437
NW_006712441.1	20880001	20920000	1.365	0.5506
NW_006712238.1	18760001	18800000	1.36043	0.665644
NW_006712402.1	4840001	4880000	1.35564	0.588175
NW_006711846.1	400001	440000	1.35176	0.712208
NW_006711278.1	1420001	1460000	1.3511	0.511644
NW_006711628.1	3480001	3520000	1.35101	0.564291
NW_006711891.1	900001	940000	1.35079	0.695563
NW_006711766.1	5800001	5840000	1.34979	0.542972
NW_006711870.1	6760001	6800000	1.34905	0.524127
NW_006712425.1	120001	160000	1.34887	0.541762
NW_006711855.1	6160001	6200000	1.34617	0.629717
NW_006711891.1	880001	920000	1.34604	0.745644
NW_006712064.1	160001	200000	1.34577	0.50985
NW_006712064.1	160001	200000	1.34577	0.50985
NW_006711983.1	8820001	8860000	1.34569	0.571415
NW_006711859.1	200001	240000	1.34316	0.516722
NW_006711628.1	3340001	3380000	1.34182	0.549746
NW_006712278.1	180001	220000	1.33978	0.530796
NW_006712613.1	1860001	1900000	1.33944	0.683834
NW_006711583.1	1040001	1080000	1.33892	0.510974
NW_006711792.1	4000001	4040000	1.33704	0.549454
NW_006711792.1	4000001	4040000	1.33704	0.549454
NW_006711823.1	3860001	3900000	1.33575	0.743458
NW_006712736.1	880001	920000	1.33564	0.705225
NW_006712072.1	1320001	1360000	1.33481	0.525414
NW_006711766.1	5740001	5780000	1.33471	0.550144
NW_006711855.1	3900001	3940000	1.33311	0.582895
NW_006711792.1	860001	900000	1.33301	0.542356
NW_006711762.1	180001	220000	1.32993	0.680888
NW_006711997.1	820001	860000	1.32823	0.637412
NW_006711797.1	780001	820000	1.32784	0.542872
NW_006711805.1	10840001	10880000	1.32612	0.747777
NW_006711761.1	940001	980000	1.32308	0.581568
NW_006711772.1	2300001	2340000	1.32193	0.53125
NW_006711772.1	8720001	8760000	1.32081	0.552235
NW_006711671.1	5100001	5140000	1.31961	0.526056
NW_006711757.1	5180001	5220000	1.31802	0.750647
NW_006711771.1	860001	900000	1.31748	0.511198
NW_006711861.1	100001	140000	1.31738	0.534452
NW_006711861.1	100001	140000	1.31738	0.534452
NW_006711861.1	100001	140000	1.31738	0.534452
NW_006711988.1	6060001	6100000	1.31679	0.648896
NW_006711949.1	220001	260000	1.31671	0.676785
NW_006711950.1	2980001	3020000	1.31517	0.556078
NW_006711889.1	7680001	7720000	1.31316	0.564981
NW_006711916.1	540001	580000	1.31194	0.556797
NW_006711935.1	8080001	8120000	1.31025	0.729303
NW_006711936.1	5700001	5740000	1.31	0.515541
NW_006711819.1	440001	480000	1.30618	0.521997
NW_006711715.1	1620001	1660000	1.30419	0.509254
NW_006711889.1	7700001	7740000	1.30405	0.509996
NW_006711792.1	3820001	3860000	1.30253	0.53548
NW_006711792.1	3820001	3860000	1.30253	0.53548
NW_006711792.1	3820001	3860000	1.30253	0.53548
NW_006711859.1	2280001	2320000	1.30247	0.547324
NW_006712036.1	3720001	3760000	1.30247	0.612156
NW_006711935.1	8260001	8300000	1.30175	0.722454
NW_006711935.1	8260001	8300000	1.30175	0.722454
NW_006712161.1	3980001	4020000	1.30115	0.533132
NW_006711941.1	900001	940000	1.29939	0.7744
NW_006711815.1	800001	840000	1.29777	0.514515
NW_006712017.1	6800001	6840000	1.29726	0.574263
NW_006711983.1	12780001	12820000	1.29668	0.515692
NW_006712172.1	1960001	2000000	1.29424	0.630912
NW_006711908.1	12160001	12200000	1.29408	0.58271
NW_006712094.1	5140001	5180000	1.28957	0.51045
NW_006712094.1	5140001	5180000	1.28957	0.51045
NW_006711870.1	3180001	3220000	1.2891	0.529311
NW_006712161.1	4000001	4040000	1.2869	0.539024
NW_006712331.1	60001	100000	1.28317	0.66088
NW_006711808.1	14420001	14460000	1.28011	0.594176
NW_006712354.1	6080001	6120000	1.27926	0.557491
NW_006711838.1	3040001	3080000	1.27568	0.559143
NW_006711997.1	400001	440000	1.27528	0.628574
NW_006711759.1	860001	900000	1.27383	0.523579
NW_006711870.1	3600001	3640000	1.27086	0.593571
NW_006712183.1	5620001	5660000	1.26832	0.523645
NW_006711779.1	560001	600000	1.2668	0.61241
NW_006711891.1	1080001	1120000	1.26553	0.747294
NW_006711897.1	240001	280000	1.26234	0.536343
NW_006711855.1	5820001	5860000	1.2623	0.530925
NW_006711913.1	3000001	3040000	1.26174	0.744269
NW_006712544.1	5680001	5720000	1.26049	0.56938
NW_006711771.1	820001	860000	1.25801	0.518629
NW_006712311.1	14680001	14720000	1.25529	0.52007
NW_006711766.1	5720001	5760000	1.25161	0.543542
NW_006711819.1	30460001	30500000	1.24757	0.699026
NW_006711318.1	12380001	12420000	1.24273	0.559391
NW_006711318.1	12380001	12420000	1.24273	0.559391
NW_006712119.1	500001	540000	1.24191	0.585897
NW_006711791.1	3800001	3840000	1.24138	0.623061
NW_006711983.1	12760001	12800000	1.24052	0.528814
NW_006711935.1	8940001	8980000	1.23879	0.563736
NW_006711808.1	20300001	20340000	1.23346	0.51752
NW_006711986.1	7900001	7940000	1.23124	0.74539
NW_006711791.1	4680001	4720000	1.23097	0.547138
NW_006711583.1	1380001	1420000	1.22954	0.56669
NW_006712039.1	2740001	2780000	1.22929	0.610538
NW_006711899.1	5100001	5140000	1.22919	0.545438
NW_006711746.1	140001	180000	1.22621	0.530861
NW_006711840.1	940001	980000	1.2258	0.565848
NW_006712665.1	10060001	10100000	1.22531	0.552528
NW_006711935.1	9480001	9520000	1.22438	0.524377
NW_006711779.1	580001	620000	1.22381	0.607573
NW_006712654.1	5560001	5600000	1.22269	0.739114
NW_006711988.1	2980001	3020000	1.2201	0.771983
NW_006711752.1	780001	820000	1.21993	0.545926
NW_006712049.1	600001	640000	1.2165	0.662686
NW_006711957.1	6240001	6280000	1.21582	0.731645
NW_006711955.1	3440001	3480000	1.21528	0.51382
NW_006711807.1	7700001	7740000	1.21408	0.517755
NW_006711854.1	220001	260000	1.21306	0.541492
NW_006711797.1	2860001	2900000	1.21071	0.617834
NW_006711639.1	10420001	10460000	1.21065	0.537296
NW_006712293.1	7540001	7580000	1.2075	0.740473
NW_006711927.1	4460001	4500000	1.2034	0.549065
NW_006711797.1	2840001	2880000	1.19913	0.666037
NW_006712311.1	16840001	16880000	1.19863	0.510695
NW_006711971.1	5800001	5840000	1.19673	0.704895
NW_006711815.1	620001	660000	1.19651	0.576864
NW_006711815.1	620001	660000	1.19651	0.576864
NW_006711861.1	6100001	6140000	1.19605	0.520298
NW_006711771.1	800001	840000	1.19287	0.519416
NW_006711748.1	580001	620000	1.19064	0.517767
NW_006711726.1	1100001	1140000	1.19039	0.567284
NW_006712311.1	740001	780000	1.18956	0.549432
NW_006711922.1	340001	380000	1.18937	0.519151
NW_006711922.1	340001	380000	1.18937	0.519151
NW_006712180.1	300001	340000	1.18771	0.6801
NW_006711905.1	1640001	1680000	1.18669	0.57245
NW_006711819.1	30420001	30460000	1.18004	0.751907
NW_006712035.1	1680001	1720000	1.17853	0.529563
NW_006712127.1	2360001	2400000	1.1782	0.738639
NW_006712127.1	2360001	2400000	1.1782	0.738639
NW_006712072.1	9340001	9380000	1.177	0.51898
NW_006712501.1	4840001	4880000	1.17562	0.80462
NW_006711288.1	2040001	2080000	1.16993	0.524005
NW_006711858.1	8640001	8680000	1.1692	0.571698
NW_006711875.1	6600001	6640000	1.16845	0.758229
NW_006711883.1	6580001	6620000	1.16825	0.521591
NW_006711704.1	11620001	11660000	1.16814	0.519024
NW_006711827.1	300001	340000	1.1672	0.59018
NW_006711478.1	3840001	3880000	1.16711	0.607291
NW_006712159.1	2040001	2080000	1.16683	0.560105
NW_006711792.1	3800001	3840000	1.16226	0.522208
NW_006711792.1	3800001	3840000	1.16226	0.522208
NW_006711490.1	1380001	1420000	1.16102	0.718283
NW_006712511.1	3400001	3440000	1.1606	0.683923
NW_006712442.1	10920001	10960000	1.16003	0.526581
NW_006711794.1	1260001	1300000	1.15867	0.77369
NW_006712271.1	6480001	6520000	1.15663	0.682123
NW_006711945.1	1320001	1360000	1.15318	0.535188
NW_006712511.1	3340001	3380000	1.15277	0.514642
NW_006711880.1	4040001	4080000	1.15001	0.571312
NW_006712119.1	520001	560000	1.14927	0.527764
NW_006711478.1	3860001	3900000	1.14532	0.598396
NW_006712016.1	2020001	2060000	1.14439	0.828191
NW_006711639.1	4060001	4100000	1.14309	0.585393
NW_006711761.1	7720001	7760000	1.14169	0.57637
NW_006711815.1	1620001	1660000	1.14161	0.515283
NW_006711838.1	3060001	3100000	1.13948	0.561246
NW_006712127.1	2380001	2420000	1.13735	0.741323
NW_006712127.1	2380001	2420000	1.13735	0.741323
NW_006711950.1	1680001	1720000	1.13694	0.56321
NW_006711986.1	7920001	7960000	1.13691	0.739257
NW_006711824.1	3580001	3620000	1.13607	0.569994
NW_006712271.1	6500001	6540000	1.13515	0.537586
NW_006712172.1	1980001	2020000	1.1347	0.526559
NW_006711778.1	6600001	6640000	1.13259	0.744912
NW_006711858.1	2380001	2420000	1.12686	0.570356
NW_006711897.1	880001	920000	1.1268	0.628834
NW_006711897.1	880001	920000	1.1268	0.628834
NW_006711997.1	1100001	1140000	1.12571	0.543162
NW_006711278.1	700001	740000	1.12348	0.529282
NW_006711909.1	1360001	1400000	1.12051	0.617078
NW_006711704.1	11680001	11720000	1.12045	0.587029
NW_006711876.1	5340001	5380000	1.11964	0.569567
NW_006712072.1	15660001	15700000	1.11816	0.519971
NW_006712105.1	8780001	8820000	1.11771	0.577298
NW_006711401.1	4440001	4480000	1.11747	0.590019
NW_006711957.1	6260001	6300000	1.11404	0.700881
NW_006712311.1	7420001	7460000	1.11213	0.571795
NW_006712311.1	7420001	7460000	1.11213	0.571795
NW_006711819.1	3580001	3620000	1.10938	0.563431
NW_006711748.1	1000001	1040000	1.10774	0.520664
NW_006711889.1	5640001	5680000	1.1013	0.614827
NW_006712544.1	1100001	1140000	1.10031	0.544552
NW_006712105.1	5480001	5520000	1.0986	0.521111
NW_006711769.1	6300001	6340000	1.09846	0.59812
NW_006711997.1	1680001	1720000	1.09385	0.613185
NW_006711997.1	1680001	1720000	1.09385	0.613185
NW_006711997.1	1680001	1720000	1.09385	0.613185
NW_006712072.1	15680001	15720000	1.09354	0.512724
NW_006711997.1	1760001	1800000	1.09305	0.603383
NW_006711997.1	1760001	1800000	1.09305	0.603383
NW_006711808.1	14400001	14440000	1.09293	0.60036
NW_006712511.1	3360001	3400000	1.09218	0.635027
NW_006712354.1	5960001	6000000	1.0921	0.689012
NW_006711988.1	1600001	1640000	1.08949	0.666508
NW_006711797.1	2480001	2520000	1.08845	0.591531
NW_006711889.1	480001	520000	1.0879	0.53044
NW_006712613.1	1840001	1880000	1.0847	0.599991
NW_006711880.1	4660001	4700000	1.08035	0.56062
NW_006712746.1	4040001	4080000	1.07987	0.709518
NW_006712613.1	420001	460000	1.0791	0.59484
NW_006711780.1	1280001	1320000	1.07863	0.533939
NW_006711858.1	8180001	8220000	1.07716	0.651195
NW_006712511.1	3460001	3500000	1.07579	0.539125
NW_006711715.1	5600001	5640000	1.07526	0.561383
NW_006711808.1	3880001	3920000	1.07487	0.561864
NW_006711318.1	4660001	4700000	1.07375	0.648759
NW_006711785.1	12080001	12120000	1.07362	0.624722
NW_006711883.1	4240001	4280000	1.07273	0.509053
NW_006711880.1	4620001	4660000	1.07237	0.671647
NW_006712094.1	5400001	5440000	1.07146	0.652192
NW_006712736.1	1640001	1680000	1.07128	0.670474
NW_006711805.1	13740001	13780000	1.07039	0.561177
NW_006712172.1	9180001	9220000	1.06887	0.714672
NW_006711456.1	620001	660000	1.06884	0.523348
NW_006711935.1	8060001	8100000	1.06862	0.672331
NW_006712094.1	5440001	5480000	1.06839	0.60749
NW_006711891.1	860001	900000	1.0665	0.690639
NW_006711511.1	1980001	2020000	1.06557	0.691318
NW_006711789.1	1800001	1840000	1.06522	0.547171
NW_006711704.1	1900001	1940000	1.06514	0.511689
NW_006712271.1	7140001	7180000	1.06471	0.650681
NW_006711876.1	960001	1000000	1.06362	0.689215
NW_006711971.1	5360001	5400000	1.0624	0.509257
NW_006711971.1	5360001	5400000	1.0624	0.509257
NW_006711761.1	1180001	1220000	1.06029	0.528636
NW_006711886.1	1720001	1760000	1.06022	0.574423
NW_006711808.1	13360001	13400000	1.05885	0.602937
NW_006711908.1	1160001	1200000	1.05852	0.512486
NW_006711988.1	3700001	3740000	1.05753	0.525044
NW_006711521.1	2180001	2220000	1.05691	0.536952
NW_006712374.1	780001	820000	1.05443	0.679611
NW_006712564.1	9820001	9860000	1.05194	0.551854
NW_006711988.1	5640001	5680000	1.0512	0.715405
NW_006711808.1	14440001	14480000	1.04772	0.507942
NW_006711887.1	1800001	1840000	1.04575	0.632346
NW_006711859.1	800001	840000	1.04471	0.668479
NW_006711957.1	1360001	1400000	1.04421	0.550971
NW_006711936.1	8500001	8540000	1.04348	0.631917
NW_006711937.1	4860001	4900000	1.04167	0.616562
NW_006711583.1	5620001	5660000	1.04131	0.540417
NW_006711857.1	2600001	2640000	1.041	0.662572
NW_006711299.1	1140001	1180000	1.04048	0.512904
NW_006711870.1	4740001	4780000	1.03767	0.514788
NW_006711870.1	4740001	4780000	1.03767	0.514788
NW_006711823.1	7520001	7560000	1.0338	0.765343
NW_006711791.1	1480001	1520000	1.03369	0.574042
NW_006711715.1	5660001	5700000	1.03151	0.51297
NW_006712591.1	5820001	5860000	1.03069	0.628438
NW_006711808.1	4960001	5000000	1.02747	0.655358
NW_006711583.1	2220001	2260000	1.02697	0.605521
NW_006711423.1	4160001	4200000	1.02602	0.609271
NW_006711778.1	5960001	6000000	1.02531	0.716885
NW_006711797.1	6440001	6480000	1.02498	0.595083
NW_006712564.1	9740001	9780000	1.02261	0.727015
NW_006712564.1	9740001	9780000	1.02261	0.727015
NW_006711761.1	960001	1000000	1.02203	0.709914
NW_006712511.1	3640001	3680000	1.01744	0.665101
NW_006711880.1	4640001	4680000	1.0142	0.661312
NW_006712172.1	1940001	1980000	1.01328	0.575605
NW_006711773.1	1140001	1180000	1.01087	0.656321
NW_006711773.1	1140001	1180000	1.01087	0.656321
NW_006711935.1	10400001	10440000	1.01005	0.532915
NW_006711935.1	10400001	10440000	1.01005	0.532915
NW_006712094.1	5420001	5460000	1.00669	0.633919
NW_006711972.1	3600001	3640000	1.00385	0.511143
NW_006711779.1	640001	680000	1.00335	0.75396
NW_006711908.1	12140001	12180000	1.00208	0.618195
NW_006712018.1	8560001	8600000	1.00189	0.628043
NW_006711704.1	12140001	12180000	1.00132	0.570986
NW_006711870.1	3620001	3660000	1	0.549737
NW_006712511.1	6460001	6500000	0.997027	0.763608
NW_006711766.1	5780001	5820000	0.993566	0.520626
NW_006711766.1	5780001	5820000	0.993566	0.520626
NW_006711726.1	1340001	1380000	0.992169	0.513378
NW_006711726.1	1340001	1380000	0.992169	0.513378
NW_006711791.1	1460001	1500000	0.991683	0.538482
NW_006711997.1	780001	820000	0.987376	0.589755
NW_006712018.1	7340001	7380000	0.985759	0.671637
NW_006711551.1	680001	720000	0.9845	0.673102
NW_006711935.1	8420001	8460000	0.983882	0.551537
NW_006711935.1	8420001	8460000	0.983882	0.551537
NW_006712511.1	8380001	8420000	0.979626	0.700667
NW_006712183.1	10180001	10220000	0.978595	0.537091
NW_006712032.1	1620001	1660000	0.973755	0.736228
NW_006711758.1	1820001	1860000	0.973626	0.530886
NW_006712311.1	13760001	13800000	0.972338	0.530206
NW_006711935.1	8400001	8440000	0.972254	0.540813
NW_006711935.1	8960001	9000000	0.971579	0.586255
NW_006712501.1	4860001	4900000	0.970908	0.797512
NW_006711511.1	880001	920000	0.970857	0.54414
NW_006712094.1	5320001	5360000	0.968972	0.558177
NW_006712172.1	9200001	9240000	0.96892	0.648256
NW_006711583.1	7240001	7280000	0.966986	0.687206
NW_006712105.1	8500001	8540000	0.966693	0.529245
NW_006712205.1	2340001	2380000	0.965637	0.532438
NW_006711423.1	4180001	4220000	0.96421	0.715786
NW_006711957.1	1380001	1420000	0.963888	0.516519
NW_006712736.1	1600001	1640000	0.96264	0.579563
NW_006711971.1	5340001	5380000	0.962253	0.582889
NW_006711971.1	5340001	5380000	0.962253	0.582889
NW_006712018.1	6140001	6180000	0.961526	0.525272
NW_006712018.1	6140001	6180000	0.961526	0.525272
NW_006711639.1	3860001	3900000	0.958067	0.79643
NW_006711850.1	1480001	1520000	0.957823	0.541934
NW_006711583.1	2200001	2240000	0.956933	0.56701
NW_006711766.1	5760001	5800000	0.956708	0.526666
NW_006711766.1	5760001	5800000	0.956708	0.526666
NW_006712018.1	7500001	7540000	0.954058	0.585962
NW_006711806.1	3260001	3300000	0.953768	0.577176
NW_006711806.1	3260001	3300000	0.953768	0.577176
NW_006711478.1	4360001	4400000	0.951939	0.717163
NW_006711478.1	4360001	4400000	0.951939	0.717163
NW_006712354.1	6020001	6060000	0.948185	0.583009
NW_006711946.1	1780001	1820000	0.94725	0.544492
NW_006711753.1	840001	880000	0.94617	0.542554
NW_006712354.1	5940001	5980000	0.945447	0.6907
NW_006711752.1	1540001	1580000	0.94353	0.518023
NW_006711897.1	600001	640000	0.942042	0.566813
NW_006711988.1	1460001	1500000	0.940682	0.689568
NW_006712094.1	5380001	5420000	0.94021	0.698064
NW_006711913.1	800001	840000	0.940054	0.532335
NW_006712163.1	320001	360000	0.937867	0.624362
NW_006712163.1	320001	360000	0.937867	0.624362
NW_006712163.1	320001	360000	0.937867	0.624362
NW_006712511.1	2360001	2400000	0.935129	0.730143
NW_006712260.1	10760001	10800000	0.931123	0.703963
NW_006711820.1	420001	460000	0.930334	0.530896
NW_006712726.1	2040001	2080000	0.929813	0.575305
NW_006711889.1	500001	540000	0.929808	0.604075
NW_006712302.1	4580001	4620000	0.929597	0.574952
NW_006711583.1	2260001	2300000	0.927592	0.535914
NW_006711883.1	13300001	13340000	0.927205	0.594406
NW_006711780.1	100001	140000	0.925934	0.54614
NW_006711948.1	1740001	1780000	0.921576	0.515214
NW_006712441.1	19280001	19320000	0.921509	0.688763
NW_006711478.1	3880001	3920000	0.921184	0.626954
NW_006712511.1	3380001	3420000	0.918421	0.680174
NW_006711792.1	4020001	4060000	0.917537	0.540865
NW_006711797.1	3040001	3080000	0.915885	0.565607
NW_006711880.1	4060001	4100000	0.915022	0.559718
NW_006712726.1	4500001	4540000	0.913937	0.563619
NW_006711800.1	1560001	1600000	0.913091	0.53924
NW_006712049.1	960001	1000000	0.911664	0.533405
NW_006712049.1	960001	1000000	0.911664	0.533405
NW_006711521.1	2160001	2200000	0.911341	0.533888
NW_006711521.1	2160001	2200000	0.911341	0.533888
NW_006712172.1	5940001	5980000	0.906154	0.710156
NW_006712172.1	5940001	5980000	0.906154	0.710156
NW_006711935.1	9500001	9540000	0.906117	0.545426
NW_006712544.1	1040001	1080000	0.902429	0.518661
NW_006712172.1	9000001	9040000	0.901454	0.552685
NW_006711823.1	6340001	6380000	0.897662	0.714406
NW_006711941.1	7060001	7100000	0.897636	0.665658
NW_006712127.1	1640001	1680000	0.894843	0.616135
NW_006711916.1	560001	600000	0.891776	0.557857
NW_006711761.1	6200001	6240000	0.89023	0.523471
NW_006711761.1	6200001	6240000	0.89023	0.523471
NW_006712094.1	5220001	5260000	0.890123	0.672174
NW_006712726.1	720001	760000	0.886206	0.662009
NW_006711815.1	1600001	1640000	0.885006	0.586998
NW_006711935.1	9280001	9320000	0.882352	0.513716
NW_006711936.1	5720001	5760000	0.88168	0.535301
NW_006712591.1	5880001	5920000	0.879996	0.712038
NW_006712049.1	660001	700000	0.879474	0.651253
NW_006711909.1	10400001	10440000	0.878731	0.547906
NW_006711935.1	10440001	10480000	0.876294	0.53935
NW_006711823.1	3880001	3920000	0.875475	0.718817
NW_006711806.1	2340001	2380000	0.875115	0.611581
NW_006711766.1	5700001	5740000	0.874254	0.51057
NW_006711819.1	30440001	30480000	0.871908	0.76743
NW_006711819.1	30440001	30480000	0.871908	0.76743
NW_006711757.1	5200001	5240000	0.870298	0.766833
NW_006712205.1	2360001	2400000	0.869549	0.557269
NW_006711936.1	1560001	1600000	0.868797	0.519616
NW_006711993.1	560001	600000	0.868568	0.511639
NW_006711893.1	240001	280000	0.868107	0.716498
NW_006711988.1	1700001	1740000	0.866947	0.693653
NW_006711628.1	1200001	1240000	0.862519	0.539124
NW_006711583.1	7160001	7200000	0.862496	0.5448
NW_006711715.1	1960001	2000000	0.862351	0.579616
NW_006711913.1	2900001	2940000	0.862305	0.693252
NW_006711913.1	2900001	2940000	0.862305	0.693252
NW_006711359.1	2720001	2760000	0.862063	0.621374
NW_006712311.1	6360001	6400000	0.860756	0.589418
NW_006712205.1	3220001	3260000	0.859267	0.542366
NW_006712342.1	1	40000	0.857656	0.559481
NW_006711797.1	660001	700000	0.853439	0.509889
NW_006712105.1	9680001	9720000	0.851841	0.70261
NW_006712311.1	5600001	5640000	0.851688	0.548364
NW_006711812.1	200001	240000	0.851005	0.507747
NW_006712726.1	380001	420000	0.850601	0.628261
NW_006711909.1	12420001	12460000	0.848569	0.568957
NW_006711748.1	960001	1000000	0.848537	0.52997
NW_006712119.1	160001	200000	0.847399	0.561969
NW_006712119.1	160001	200000	0.847399	0.561969
NW_006712119.1	160001	200000	0.847399	0.561969
NW_006712392.1	4920001	4960000	0.84615	0.568536
NW_006712392.1	4920001	4960000	0.84615	0.568536
NW_006712392.1	4920001	4960000	0.84615	0.568536
NW_006712072.1	1340001	1380000	0.844594	0.518182
NW_006711704.1	12320001	12360000	0.84089	0.580753
NW_006712715.1	1440001	1480000	0.840573	0.542864
NW_006711318.1	12360001	12400000	0.837945	0.607925
NW_006712119.1	180001	220000	0.832771	0.543458
NW_006712564.1	6160001	6200000	0.832596	0.69707
NW_006712746.1	8340001	8380000	0.832216	0.589277
NW_006711815.1	560001	600000	0.831244	0.512707
NW_006711880.1	2200001	2240000	0.829097	0.531067
NW_006712374.1	2520001	2560000	0.828836	0.552582
NW_006711777.1	2340001	2380000	0.828485	0.721999
NW_006712382.1	4700001	4740000	0.82798	0.710713
NW_006712511.1	780001	820000	0.827362	0.550337
NW_006711891.1	1060001	1100000	0.824097	0.714132
NW_006712064.1	460001	500000	0.823669	0.618806
NW_006712064.1	460001	500000	0.823669	0.618806
NW_006712613.1	560001	600000	0.822966	0.74032
NW_006711583.1	5720001	5760000	0.822463	0.537588
NW_006712271.1	9860001	9900000	0.821329	0.694054
NW_006711858.1	6780001	6820000	0.82124	0.702452
NW_006711838.1	6500001	6540000	0.818211	0.551777
NW_006711861.1	120001	160000	0.818187	0.514796
NW_006711861.1	120001	160000	0.818187	0.514796
NW_006711861.1	120001	160000	0.818187	0.514796
NW_006711761.1	400001	440000	0.818136	0.527375
NW_006712591.1	5800001	5840000	0.816195	0.604648
NW_006712402.1	1760001	1800000	0.815872	0.800241
NW_006712402.1	1760001	1800000	0.815872	0.800241
NW_006711761.1	380001	420000	0.815725	0.595752
NW_006711796.1	240001	280000	0.815678	0.593379
NW_006711726.1	1680001	1720000	0.815595	0.514872
NW_006712064.1	120001	160000	0.811883	0.550546
NW_006711858.1	8200001	8240000	0.811389	0.694283
NW_006712180.1	400001	440000	0.811123	0.691547
NW_006712180.1	240001	280000	0.810997	0.535582
NW_006711762.1	160001	200000	0.810248	0.527154
NW_006711983.1	8800001	8840000	0.809953	0.631586
NW_006711761.1	1200001	1240000	0.809332	0.549515
NW_006711945.1	1300001	1340000	0.808618	0.562225
NW_006711892.1	11900001	11940000	0.802721	0.64517
NW_006712018.1	6120001	6160000	0.802433	0.645504
NW_006712490.1	540001	580000	0.800228	0.550796
NW_006712098.1	840001	880000	0.800187	0.508217
NW_006711875.1	6660001	6700000	0.799671	0.709179
NW_006711858.1	7140001	7180000	0.797598	0.527545
NW_006711772.1	2260001	2300000	0.795765	0.548017
NW_006712105.1	8700001	8740000	0.795642	0.584965
NW_006712402.1	1700001	1740000	0.795468	0.558564
NW_006711870.1	5480001	5520000	0.794864	0.553103
NW_006711870.1	5480001	5520000	0.794864	0.553103
NW_006712726.1	1060001	1100000	0.791912	0.707499
NW_006712726.1	1060001	1100000	0.791912	0.707499
NW_006711854.1	140001	180000	0.791503	0.545408
NW_006712094.1	5460001	5500000	0.790546	0.637894
NW_006712094.1	5460001	5500000	0.790546	0.637894
NW_006712105.1	4180001	4220000	0.790024	0.593314
NW_006711835.1	1780001	1820000	0.78876	0.617536
NW_006711859.1	2780001	2820000	0.78858	0.549658
NW_006711859.1	2780001	2820000	0.78858	0.549658
NW_006711806.1	3240001	3280000	0.784379	0.54302
NW_006711797.1	800001	840000	0.784125	0.649377
NW_006711521.1	3120001	3160000	0.781933	0.525898
NW_006711521.1	3120001	3160000	0.781933	0.525898
NW_006711478.1	3820001	3860000	0.780664	0.637606
NW_006712613.1	1280001	1320000	0.780106	0.541597
NW_006712432.1	240001	280000	0.779369	0.576789
NW_006712210.1	40001	80000	0.779313	0.553423

## Sheet: Table S10
Table S10 The region and genes of amur tiger in significantly selected region.
Chromosome	Start	End	Fst	Gene name
NW_006712210.1	40001	80000	0.553423	LOC102959165,PZP
NW_006712432.1	240001	280000	0.576789	PDHA2,UNC5C
NW_006711478.1	3820001	3860000	0.637606	DNAAF2,POLE2
NW_006711521.1	3120001	3160000	0.525898	SPINK14,SPINK5,SGOL1
NW_006711859.1	2780001	2820000	0.549658	LOC102969956,ART4
NW_006711835.1	1780001	1820000	0.617536	ETS1,KIRREL3
NW_006712105.1	4180001	4220000	0.593314	LOC102959691,CCDC7
NW_006712094.1	5460001	5500000	0.637894	SPRED2,TEKT2
NW_006712726.1	1060001	1100000	0.707499	LOC107179055,LOC102972930
NW_006711870.1	5480001	5520000	0.553103	ETS1,KIRREL3,ASIC2
NW_006711772.1	2260001	2300000	0.548017	CCDC7,LOC102948481
NW_006712098.1	840001	880000	0.508217	LOC102972589,LMBRD1
NW_006712490.1	540001	580000	0.550796	PRKG1
NW_006712018.1	6120001	6160000	0.645504	GLT6D1,LOC102963613
NW_006711945.1	1300001	1340000	0.562225	KCNH8
NW_006711761.1	1200001	1240000	0.549515	SLITRK4
NW_006711983.1	8800001	8840000	0.631586	PCDH7,AGR2
NW_006712180.1	240001	280000	0.535582	TMPRSS5,LOC102967176
NW_006712064.1	120001	160000	0.550546	TRHDE,CDC45
NW_006711796.1	240001	280000	0.593379	PUS3,HYLS1
NW_006711761.1	380001	420000	0.595752	BOLA3,MOB1A
NW_006712402.1	1760001	1800000	0.800241	FAM57A,VPS53,MC5R
NW_006711861.1	120001	160000	0.514796	SLITRK4,SLITRK2
NW_006711838.1	6500001	6540000	0.551777	TNC,PAPPA
NW_006711858.1	6780001	6820000	0.702452	FLI1,ETS1
NW_006712271.1	9860001	9900000	0.694054	ADGRA3,KCNIP4
NW_006712613.1	560001	600000	0.74032	ASB3
NW_006712064.1	460001	500000	0.618806	CLTCL1,SLC25A1,DGCR14
NW_006712511.1	780001	820000	0.550337	RBMS3
NW_006711777.1	2340001	2380000	0.721999	TMEM114,RBFOX1
NW_006712374.1	2520001	2560000	0.552582	IFNGR1,IL22RA2
NW_006711880.1	2200001	2240000	0.531067	RABGAP1L
NW_006712746.1	8340001	8380000	0.589277	PTBP2,RWDD3
NW_006712564.1	6160001	6200000	0.69707	POFUT2,COL18A1
NW_006712392.1	4920001	4960000	0.568536	CRY1,MTERF2,TMEM263,LOC107181007
NW_006712726.1	380001	420000	0.628261	SIK1,HSF2BP
NW_006712311.1	5600001	5640000	0.548364	KCTD8
NW_006712105.1	9680001	9720000	0.70261	CECR1,IL17RA
NW_006711797.1	660001	700000	0.509889	LOC102968450,ZFAND6
NW_006712342.1	1	40000	0.559481	MYO19
NW_006712205.1	3220001	3260000	0.542366	PKDCC,LOC102972279
NW_006712311.1	6360001	6400000	0.589418	DIAPH3
NW_006711359.1	2720001	2760000	0.621374	RPS29,LRR1
NW_006711913.1	2900001	2940000	0.693252	WDR47,CLCC1,APC
NW_006711715.1	1960001	2000000	0.579616	HRH1,SLC6A1
NW_006711628.1	1200001	1240000	0.539124	XRCC6BP1,LRIG3
NW_006711893.1	240001	280000	0.716498	FSHR
NW_006711993.1	560001	600000	0.511639	GRK4
NW_006711936.1	1560001	1600000	0.519616	LOC102962449,LOC107180079
NW_006712205.1	2360001	2400000	0.557269	LOC102956333
NW_006711819.1	30440001	30480000	0.76743	GZMA,SPINK14,SPINK5
NW_006711806.1	2340001	2380000	0.611581	SPAM1,GPR37
NW_006711935.1	10440001	10480000	0.53935	USP32,CA4,ZNHIT3
NW_006711909.1	10400001	10440000	0.547906	ICOSLG,DNMT3L
NW_006711936.1	5720001	5760000	0.535301	SLX4IP,
NW_006711935.1	9280001	9320000	0.513716	TBX4,TBX2
NW_006711815.1	1600001	1640000	0.586998	LOC107180626,BIN1
NW_006711941.1	7060001	7100000	0.665658	CBLN4,DOK5
NW_006711935.1	9500001	9540000	0.545426	BCAS3
NW_006712172.1	5940001	5980000	0.710156	MED28,LAP3
NW_006712049.1	960001	1000000	0.533405	TBC1D19,AKAP10,ULK2
NW_006711800.1	1560001	1600000	0.53924	FAM46C,GDAP2
NW_006712726.1	4500001	4540000	0.563619	ARRDC1,EHMT1
NW_006711797.1	3040001	3080000	0.565607	EFCAB2,HNRNPU
NW_006711883.1	13300001	13340000	0.594406	PTPRO,RERG
NW_006712302.1	4580001	4620000	0.574952	GCLC
NW_006711889.1	500001	540000	0.604075	TRDN
NW_006712726.1	2040001	2080000	0.575305	TBC1D1,KLF3
NW_006711820.1	420001	460000	0.530896	MAPK8
NW_006712260.1	10760001	10800000	0.703963	SATB2
NW_006712511.1	2360001	2400000	0.730143	VTCN1,MAN1A2
NW_006712163.1	320001	360000	0.624362	WDR5,BRD3,TMEM215
NW_006711913.1	800001	840000	0.532335	HRH2,CPLX2
NW_006711478.1	4360001	4400000	0.717163	SERPINE1,TRIM56,MUC17
NW_006711806.1	3260001	3300000	0.577176	TTF1,BARHL1,DDX31
NW_006711639.1	3860001	3900000	0.79643	NCAM2
NW_006711971.1	5340001	5380000	0.582889	LOC102954763,PTH1R
NW_006711423.1	4180001	4220000	0.715786	MIPOL1
NW_006711583.1	7240001	7280000	0.687206	SNCA,GPRIN3
NW_006712094.1	5260001	5360000	0.558177	LOC102951996,LOC102957147,LOC102957432
NW_006711511.1	880001	920000	0.54414	ZNF541,EHD2
NW_006711935.1	8960001	9000000	0.586255	BRIP1
NW_006711935.1	8400001	8440000	0.540813	VMP1,TUBD1
NW_006712311.1	13760001	13800000	0.530206	LRRTM3,LOC107180916
NW_006711758.1	1820001	1860000	0.530886	ROCK1,GREB1L
NW_006711935.1	8420001	8460000	0.551537	RPS6KB1
NW_006711551.1	680001	720000	0.673102	AFF2,FMR1NB
NW_006712018.1	7340001	7380000	0.671637	DSCAM
NW_006711726.1	1340001	1380000	0.513378	HTR3B,HTR3A,ZBTB16
NW_006712018.1	8560001	8600000	0.628043	TMPRSS2,RIPK4
NW_006711908.1	12140001	12180000	0.618195	FKBP5,TULP1
NW_006711779.1	640001	680000	0.75396	CDC42BPA
NW_006711972.1	3600001	3640000	0.511143	LOC102965988,ROBO1
NW_006711773.1	1140001	1180000	0.656321	SMIM23,FGF18,NPM1
NW_006711761.1	960001	1000000	0.709914	ASIC2
NW_006711797.1	6440001	6480000	0.595083	MRPL46,NTRK3
NW_006711808.1	4960001	5000000	0.655358	PRCP
NW_006711791.1	1480001	1520000	0.574042	DHX35,TOP1
NW_006711823.1	7520001	7560000	0.765343	LOC102953395
NW_006711870.1	4740001	4780000	0.514788	RAB11FIP5,NOTO,SMYD5
NW_006711299.1	1140001	1180000	0.512904	TRIM29,PVRL1
NW_006711857.1	2600001	2640000	0.662572	CREB3L2
NW_006711583.1	5620001	5660000	0.540417	CCSER1
NW_006711937.1	4860001	4900000	0.616562	FAM170APRR16
NW_006711936.1	8500001	8540000	0.631917	HAO1,BMP2
NW_006711957.1	1360001	1400000	0.550971	FSTL4
NW_006711887.1	1800001	1840000	0.632346	UBE2D2,CXXC5
NW_006712374.1	780001	820000	0.679611	FAM19A4
NW_006711521.1	2180001	2220000	0.536952	SLC46A3,POMP
NW_006711908.1	1160001	1200000	0.512486	CD2AP,TNFRSF21
NW_006711808.1	13360001	13400000	0.602937	PCMTD1,PXDNL
NW_006711886.1	1720001	1760000	0.574423	LOC102955030PSKH2
NW_006711876.1	960001	1000000	0.689215	FBXL13
NW_006712271.1	7140001	7180000	0.650681	LOC102960216,GLI3
NW_006711704.1	1900001	1940000	0.511689	AFTPH,LGALSL
NW_006711511.1	1980001	2020000	0.691318	LOC102951139,LOC102965734
NW_006711456.1	620001	660000	0.523348	SNX16
NW_006712172.1	9180001	9220000	0.714672	CPEB2,BOD1L1
NW_006711805.1	13740001	13780000	0.561177	TBC1D32,MAN1A1
NW_006711880.1	4620001	4660000	0.671647	CDK10,SPATA33
NW_006711883.1	4240001	4280000	0.509053	FHDC1,TRIM2
NW_006711785.1	12080001	12120000	0.624722	SCMH1
NW_006711318.1	4660001	4700000	0.648759	SPRED2,ACTR2
NW_006711797.1	2480001	2520000	0.591531	ADAMTSL3
NW_006711997.1	1680001	1800000	0.613185	LOC107180301,LOC102961792,ICOSLG,DNMT3L,PFKL,LOC102970260,TRPM2
NW_006711769.1	6300001	6340000	0.59812	SHQ1,RYBP
NW_006711819.1	3580001	3620000	0.563431	TMEM161B,CCNH
NW_006712311.1	7420001	7460000	0.571795	SEC24C,SYNPO2L,MYOZ1,USP54
NW_006711401.1	4440001	4480000	0.590019	TRPC4AP,EDEM2
NW_006712072.1	15660001	15700000	0.519971	PCDH10,LOC102968503
NW_006711876.1	5340001	5380000	0.569567	SLC26A4
NW_006711704.1	11680001	11720000	0.587029	ASB3
NW_006711909.1	1360001	1400000	0.617078	gene11827
NW_006711278.1	700001	740000	0.529282	SLC30A10,LYPLAL1
NW_006711997.1	1100001	1140000	0.543162	SIK1HSF2BP
NW_006711897.1	880001	920000	0.628834	NSMAF,SDCBP,LOC102949308
NW_006711858.1	2380001	2420000	0.570356	SPRY2,SLITRK1
NW_006711824.1	3580001	3620000	0.569994	CHL1,CNTN3
NW_006712127.1	2380001	2420000	0.741323	LOC107180626,BIN1
NW_006711761.1	7720001	7760000	0.57637	CLUH,RAP1GAP2
NW_006712016.1	2020001	2060000	0.828191	LOC102972589,LMBRD1
NW_006711880.1	4040001	4080000	0.571312	SUCO,LOC102954660
NW_006712271.1	6480001	6520000	0.682123	HECW1,MRPL32
NW_006711794.1	1260001	1300000	0.77369	UBE2H,ZC3HC1
NW_006712511.1	3400001	3440000	0.683923	LRRC3B,OXSM
NW_006711490.1	1380001	1420000	0.718283	TMEM218,PKNOX2
NW_006712159.1	2040001	2080000	0.560105	HS6ST2,MBNL3
NW_006711883.1	6580001	6620000	0.521591	GUCY1A3,GUCY1B3
NW_006711288.1	2040001	2080000	0.524005	LOC102948467,PDE3A
NW_006711905.1	1640001	1680000	0.57245	PCDH7
NW_006712180.1	300001	340000	0.6801	LOC102967176,COL5A1
NW_006711922.1	340001	380000	0.519151	LOC102952731,MC2R,MC5R
NW_006711748.1	580001	620000	0.517767	VTCN1,MAN1A2
NW_006711815.1	620001	660000	0.576864	LOC107179372,LOC102967203
NW_006711971.1	5800001	5840000	0.704895	KLHL18,PTPN23
NW_006712311.1	16840001	16880000	0.510695	NRBF2,EGR2
NW_006711797.1	2840001	2880000	0.666037	SH3GL3,BNC1
NW_006712293.1	7540001	7580000	0.740473	RANBP3L,NADK2
NW_006711639.1	10420001	10460000	0.537296	CLDN8,LOC102966981
NW_006711955.1	3440001	3480000	0.51382	FAT4ANKRD50
NW_006711957.1	6240001	6280000	0.731645	LOC102958557
NW_006712665.1	10060001	10100000	0.552528	SNAPC3,TTC39B
NW_006711840.1	940001	980000	0.565848	TRRAP,TMEM130
NW_006711746.1	140001	180000	0.530861	LOC102950237
NW_006711899.1	5100001	5140000	0.545438	MMS22L,POU3F2
NW_006712039.1	2740001	2780000	0.610538	NLGN4X,LOC107180459
NW_006711583.1	1380001	1420000	0.56669	PDHA2,UNC5C
NW_006711986.1	7900001	7940000	0.74539	ANKRD7,LOC102970345
NW_006711808.1	20300001	20340000	0.51752	LOC102958910LOC102959195
NW_006711983.1	12760001	12800000	0.528814	ETV1,ARL4A
NW_006712119.1	500001	540000	0.585897	ARRDC1,EHMT1
NW_006711318.1	12360001	12420000	0.559391	GMDS,EXOC2,HUS1B
NW_006712544.1	5680001	5720000	0.56938	MDGA2,RPS29
NW_006711855.1	5820001	5860000	0.530925	LAT2
NW_006712183.1	5620001	5660000	0.523645	EXPH5,KDELC2
NW_006711870.1	3600001	3640000	0.593571	TBC1D4,UCHL3
NW_006711997.1	400001	440000	0.628574	MYOZ1,USP54
NW_006711838.1	3040001	3080000	0.559143	SEC24C,SYNPO2L
NW_006712354.1	5940001	6120000	0.557491	KCNH1,RCOR3,TRAF5
NW_006711870.1	3180001	3220000	0.529311	ZNF638,DYSF
NW_006712094.1	5140001	5180000	0.51045	PSMB2,LOC102956598,CLSPN,LOC102951996
NW_006712172.1	1960001	2000000	0.630912	ADGRA3,KCNIP4
NW_006711941.1	900001	940000	0.7744	YTHDF1,SLC17A9
NW_006711935.1	8260001	8300000	0.722454	CLTCPTRH2,VMP1
NW_006712036.1	3720001	3760000	0.612156	LOC102955445,LOC107180436
NW_006711792.1	3820001	3860000	0.53548	MATR3,PAIP2,SLC23A1MZB1
NW_006711819.1	440001	480000	0.521997	ARRDC3
NW_006711935.1	8080001	8120000	0.729303	YPEL2,DHX40
NW_006711861.1	100001	140000	0.534452	ZNF276,VPS9D1,CDK10,SPATA33
NW_006711771.1	860001	900000	0.511198	PHF14,NDUFA4
NW_006711772.1	8720001	8760000	0.552235	LOC102960493
NW_006711997.1	780001	860000	0.637412	CBS,U2AF1,LOC107180300
NW_006711762.1	180001	220000	0.680888	MRPL20
NW_006711792.1	860001	900000	0.542356	LECT2,TGFBI
NW_006711855.1	3900001	3940000	0.582895	LOC102955412,BCL2L11
NW_006711766.1	5740001	5780000	0.550144	WDR47,CLCC1
NW_006712072.1	1320001	1360000	0.525414	EDNRA,TTC29
NW_006712736.1	880001	920000	0.705225	OCA2
NW_006711792.1	4000001	4040000	0.549454	TMEM173,UBE2D2,CXXC5
NW_006712613.1	1860001	1900000	0.683834	DCDC2C,CMPK2
NW_006711855.1	6160001	6200000	0.629717	PKDCC,LOC102972279
NW_006712425.1	120001	160000	0.541762	LOC102969137
NW_006711870.1	6760001	6800000	0.524127	MRPL19,GCFC2
NW_006711278.1	1420001	1460000	0.511644	LYPLAL1,TGFB2
NW_006712402.1	4840001	4880000	0.588175	XRN2,LOC102961367
NW_006712238.1	18760001	18800000	0.665644	PBX3
NW_006712441.1	20880001	20920000	0.5506	NEK1,SH3RF1
NW_006712511.1	2760001	2800000	0.569437	NEK10
NW_006711897.1	220001	260000	0.601349	TOX
NW_006711759.1	800001	840000	0.545701	GRIA4,LOC102967742
NW_006711908.1	12880001	12920000	0.634807	UHRF1BP1,SNRPC,LOC102950097
NW_006711478.1	1820001	1860000	0.57404	LAT2EIF4H,LIMK1
NW_006712072.1	9320001	9360000	0.578794	SLC7A11,PCDH18
NW_006712354.1	12420001	12460000	0.522743	RGS8,NPL
NW_006712354.1	5120001	5160000	0.758422	SYT14,SERTAD4
NW_006712205.1	4780001	4820000	0.519648	FER,PJA2
NW_006712059.1	280001	320000	0.545802	PIEZO2
NW_006712282.1	30080001	30120000	0.566152	SIPA1L1,PCNX1
NW_006711922.1	440001	480000	0.509574	MC5R,RNMT
NW_006712233.1	640001	680000	0.540557	AP2A2
NW_006711807.1	6060001	6100000	0.536085	FAM81B,MCTP1
NW_006711628.1	3500001	3540000	0.567077	LOC107180807,TEX22
NW_006711889.1	8540001	8580000	0.521168	ERC2,WNT5A
NW_006711715.1	2500001	2540000	0.567349	ATP2B2
NW_006711946.1	1760001	1800000	0.551902	TBL1XR1,NAALADL2
NW_006711583.1	2240001	2280000	0.609065	HBE1,LOC102965052
NW_006712282.1	37400001	37440000	0.553185	KCNH5,SYT16
NW_006712278.1	160001	200000	0.53676	BRAT1,IQCE
NW_006711726.1	1140001	1180000	0.550355	TMPRSS5ZW10
NW_006711909.1	12400001	12440000	0.599125	RB1,RCBTB2
NW_006711748.1	880001	940000	0.634886	MAN1A2,FAM46C,GDAP2
NW_006711802.1	300001	340000	0.533743	FIGN
NW_006711761.1	2680001	2720000	0.680655	NF1,WSB1
NW_006711704.1	6500001	6540000	0.578055	BCL11A,FANCL
NW_006711861.1	6080001	6120000	0.553301	CDH13,MPHOSPH6,HSD17B2
NW_006712544.1	1060001	1100000	0.607101	LOC102973000
NW_006712277.1	1	40000	0.54854	LOC102959449
NW_006712642.1	2380001	2420000	0.574037	SPRY2,SLITRK1,
NW_006711761.1	8720001	8760000	0.589358	ATP2A3,LOC107179058
NW_006711532.1	560001	600000	0.532902	YPEL5
NW_006711761.1	6000001	6040000	0.586961	GLOD4,LOC102968527,GEMIN4,GEMIN4,VPS53,LOC107179055,RPH3AL
NW_006711825.1	80001	120000	0.525764	CXCR5,DDX6
NW_006712441.1	22120001	22160000	0.557742	ANXA10,SPOCK3
NW_006712238.1	11220001	11260000	0.555085	ASTN2,TLR4
NW_006711789.1	1820001	1860000	0.572745	EXPH5,KDELC2
NW_006711916.1	620001	660000	0.693207	ST18PCMTD1
NW_006711937.1	2980001	3020000	0.562437	SEMA6A,DTWD2
NW_006711889.1	7660001	7700000	0.599433	CCDC66,ERC2
NW_006711827.1	1600001	1640000	0.552325	TDRD3,PCDH20
NW_006712382.1	7320001	7360000	0.597079	TNFAIP3,IFNGR1,IL22RA2
NW_006711715.1	1600001	1640000	0.551073	ATG7
NW_006712374.1	3440001	3480000	0.547303	MAGI1
NW_006712747.1	1	40000	0.547619	LOC102961585
NW_006711769.1	4440001	4900000	0.559275	CHL1,CNTN3,PDZRN3
NW_006711767.1	5640001	5680000	0.632216	LINGO2
NW_006712311.1	14660001	14700000	0.615227	LOC107180916,REEP3
NW_006711949.1	240001	280000	0.74214	SATB1
NW_006711809.1	1560001	1600000	0.588975	WBSCR17
NW_006711671.1	4580001	4620000	0.547668	LOC102972912,TATDN3
NW_006711797.1	5460001	5500000	0.610379	TICRR,RHCG
NW_006711693.1	7340001	7380000	0.641112	LOC102971394,SLC24A2
NW_006712736.1	1620001	1660000	0.718262	OCA2,GABRA5
NW_006711880.1	3040001	3080000	0.526303	KLHL20
NW_006711986.1	13020001	13060000	0.549032	SPAM1,GPR37
NW_006711781.1	7860001	7900000	0.550896	LOC107179152,LOC102965565
NW_006712331.1	100001	140000	0.644851	LOC102963613,PAEP
NW_006712342.1	240001	280000	0.589434	MRM1,LHX1
NW_006712555.1	7300001	7340000	0.690827	COG6,FOXO1
NW_006711957.1	8180001	8220000	0.534442	GRAMD3
NW_006711859.1	2260001	2300000	0.554367	PTPRO,RERG
NW_006712238.1	1800001	1840000	0.516681	TMEM38B,ZNF462
NW_006712511.1	9760001	9800000	0.658699	KCNH8
NW_006712161.1	4020001	4060000	0.576169	SASS6,MFSD14ASLC35A3
NW_006711671.1	5080001	5120000	0.640927	TATDN3,LOC102957179
NW_006712463.1	1240001	1280000	0.547382	ARHGAP44
NW_006711971.1	940001	980000	0.729025	LOC102949510,LOC102958558,TPM4
NW_006712544.1	6500001	6580000	0.538876	RPS29,LRR1,RPL36AL,MGAT2,DNAAF2,POLE2
NW_006711854.1	7740001	7780000	0.796936	TRHDE
NW_006711671.1	1660001	1700000	0.660857	RAD51D
NW_006711761.1	5880001	5920000	0.552781	TIMM22,NXN,GPSM2,AKNAD1
NW_006711865.1	3740001	3780000	0.537981	YTHDC2,KCNN2
NW_006711807.1	7720001	7760000	0.568347	NR2F1
NW_006711916.1	4440001	4480000	0.537642	PRKDC,SPIDR
NW_006712035.1	1700001	1740000	0.533447	CNTN1
NW_006711780.1	1300001	1340000	0.577103	EFCAB2,HNRNPU
NW_006711767.1	2760001	2800000	0.545249	APTX,TMEM215
NW_006711854.1	200001	240000	0.566431	LOC102957675,TMEM5
NW_006712322.1	3100001	3140000	0.558807	FAM189A1
NW_006712282.1	3380001	3420000	0.83197	DIO3,RTL1
NW_006711772.1	6360001	6400000	0.574905	HGF,SEMA3C
NW_006711769.1	5940001	5980000	0.662741	PDZRN3,PPP4R2
NW_006711827.1	320001	360000	0.603271	DIAPH3
NW_006711791.1	4640001	4680000	0.594062	PTPRT,SRSF6
NW_006711997.1	2640001	2680000	0.622599	POFUT2,COL18A1
NW_006711726.1	1700001	1740000	0.605738	LOC102965649,LOC102965927
NW_006711957.1	5280001	5320000	0.593728	SLC27A6,FBN2
NW_006712119.1	420001	460000	0.534958	ZMYND19,ARRDC1
NW_006712511.1	1840001	1880000	0.633815	CMC1,EOMES
NW_006711916.1	680001	720000	0.830049	PCMTD1PXDNL
NW_006712238.1	9240001	9280000	0.600578	TNCPAPPA
NW_006711756.1	5800001	5840000	0.612986	KCTD8
NW_006711423.1	5520001	5560000	0.56456	MBIP,PHF21A
NW_006712311.1	780001	820000	0.639162	LOC102950543
NW_006711511.1	780001	820000	0.537986	LOC102950903,KPTN,UNC80
NW_006711997.1	1320001	1360000	0.526281	RRP1,AGPAT3
NW_006712105.1	8680001	8820000	0.586944	GJD4,USP18,TUBA8
NW_006712382.1	4680001	4720000	0.76893	NMBR,CITED2
NW_006711808.1	3840001	3880000	0.71316	LOC102949386
NW_006711971.1	5940001	5980000	0.807546	ELP6CSPG5
NW_006711858.1	9360001	9420000	0.620712	CDON,DDX25,PUS3,HYLS1,PATE3
NW_006711797.1	840001	880000	0.724456	FAH,ARNT2
NW_006711850.1	1500001	1540000	0.599854	CACNA1DDCP1A
NW_006711850.1	1500001	1540000	0.599854	DGKB,LOC107180258
NW_006711983.1	11240001	11280000	0.576701	MCPH1,LOC102964739
NW_006711988.1	1640001	1680000	0.782523	ZWINT,PCDH15
NW_006712591.1	2440001	2480000	0.579968	CTNNA2,LOC102950891
NW_006711870.1	12220001	12260000	0.56717	FHIT,LOC102969956
NW_006711889.1	5480001	5520000	0.716621	ETS1,KIRREL3
NW_006711858.1	7720001	7760000	0.764973	LCN9,GLT6D1,LOC102963613
NW_006712331.1	80001	120000	0.700922	APAF1
NW_006711917.1	16100001	16140000	0.527542	DLGAP2,ERICH1,TDRP
NW_006711988.1	5640001	6280000	0.795948	MBOAT1
NW_006711561.1	120001	160000	0.57225	SVIL,ZNF438
NW_006712105.1	2760001	2800000	0.715842	LIPT1,LOC107181137,TSGA10
NW_006712564.1	9740001	9800000	0.802357	ITGB1,NRP1
NW_006712105.1	4680001	4720000	0.602324	SPRED2,ACTR2
NW_006711704.1	1200001	1240000	0.537126	LDLRAD1,LRRC42,HSPB11
NW_006711785.1	460001	500000	0.704239	PMVK,LOC102949813,ADAR
NW_006711962.1	1660001	1740000	0.697282	LOC102953556
NW_006711715.1	5640001	5680000	0.640283	TMTC1,DPP10
NW_006712715.1	1400001	1440000	0.582214	HS3ST1
NW_006711753.1	780001	820000	0.63307	CCDC7,LOC102948481
NW_006712105.1	4500001	4540000	0.680082	PRKG1
NW_006712591.1	5860001	5900000	0.81633	GRM4,MLN
NW_006711908.1	13620001	13660000	0.786931	GPC5,GPC6
NW_006712642.1	11660001	11700000	0.650245	TET2CXXC4
NW_006711838.1	1500001	1540000	0.515193	DGKB,LOC107180258

[truncated: 9 more sheets: Table S11, Table S12, Table S13, Table S14, Table S15, Table S16, Table S17, Table S18, Table S19]
